# Supplementary material for: The Human TUT1 Nucleotidyl Transferase as a Global Regulator of microRNA Abundance
Source: PLoS One. 2013 Jul 18;8(7):e69630. doi: 10.1371/journal.pone.0069630 (PMC3715485; doi:10.1371/journal.pone.0069630)
Supplement: Table S1 — Table of NanoString normalized miRNA counts and filtered miRNAs used in the analyses. (XLSX) [file pone.0069630.s003.xlsx]

## Sheet: NS counts-all miR
miRNA	Bridge Pool	Sample	Normalized Counts	Enzyme	Replicate	Sequence	Addition
let-7a	canonical	siControl_1_canonical	2806.07	siControl	1	UGAGGUAGUAGGUUGUAUAGUU
let-7a	canonical	zcchc6_2_canonical	2249.88	ZCCHC6	2	UGAGGUAGUAGGUUGUAUAGUU
let-7a	canonical	papolg_2_canonical	3012.14	PAPOLG	2	UGAGGUAGUAGGUUGUAUAGUU
let-7a	canonical	mtpap_2_canonical	1550.5	MTPAP	2	UGAGGUAGUAGGUUGUAUAGUU
let-7a	canonical	trnt_2_canonical	3091.63	TRNT	2	UGAGGUAGUAGGUUGUAUAGUU
let-7a	canonical	trnt_1_canonical	2985.64	TRNT	1	UGAGGUAGUAGGUUGUAUAGUU
let-7a	canonical	zcchc6_1_canonical	3012.52	ZCCHC6	1	UGAGGUAGUAGGUUGUAUAGUU
let-7a	canonical	tut1_2_canonical	1456.47	TUT1	2	UGAGGUAGUAGGUUGUAUAGUU
let-7a	canonical	papolg_1_canonical	2625.24	PAPOLG	1	UGAGGUAGUAGGUUGUAUAGUU
let-7a	canonical	siControl_4_canonical	2910.86	siControl	4	UGAGGUAGUAGGUUGUAUAGUU
let-7a	canonical	zcchc11_2_canonical	3221.16	ZCCHC11	2	UGAGGUAGUAGGUUGUAUAGUU
let-7a	canonical	siControl_3_canonical	3337.25	siControl	3	UGAGGUAGUAGGUUGUAUAGUU
let-7a	canonical	papd4_1_canonical	1825.96	PAPD4	1	UGAGGUAGUAGGUUGUAUAGUU
let-7a	canonical	mtpap_1_canonical	1892.36	MTPAP	1	UGAGGUAGUAGGUUGUAUAGUU
let-7a	canonical	siControl_2_canonical	3079.52	siControl	2	UGAGGUAGUAGGUUGUAUAGUU
let-7a	canonical	papd5_1_canonical	2748.92	PAPD5	1	UGAGGUAGUAGGUUGUAUAGUU
let-7a	canonical	papd5_2_canonical	3158.33	PAPD5	2	UGAGGUAGUAGGUUGUAUAGUU
let-7a	canonical	papd4_2_canonical	1863.27	PAPD4	2	UGAGGUAGUAGGUUGUAUAGUU
let-7a	canonical	zcchc11_1_canonical	2629.61	ZCCHC11	1	UGAGGUAGUAGGUUGUAUAGUU
let-7a	canonical	tut1_1_canonical	1438.33	TUT1	1	UGAGGUAGUAGGUUGUAUAGUU
let-7a	V1	zcchc11_1_V1	710.124	ZCCHC11	1	UGAGGUAGUAGGUUGUAUAGUUA	A
let-7a	V1	mtpap_1_V1	464.391	MTPAP	1	UGAGGUAGUAGGUUGUAUAGUUA	A
let-7a	V1	siControl_1_V1	763.953	siControl	1	UGAGGUAGUAGGUUGUAUAGUUA	A
let-7a	V1	papd5_2_V1	471.432	PAPD5	2	UGAGGUAGUAGGUUGUAUAGUUA	A
let-7a	V1	papd5_1_V1	502.871	PAPD5	1	UGAGGUAGUAGGUUGUAUAGUUA	A
let-7a	V1	mtpap_2_V1	380.808	MTPAP	2	UGAGGUAGUAGGUUGUAUAGUUA	A
let-7a	V1	zcchc11_2_V1	749.003	ZCCHC11	2	UGAGGUAGUAGGUUGUAUAGUUA	A
let-7a	V1	trnt_1_V1	894.547	TRNT	1	UGAGGUAGUAGGUUGUAUAGUUA	A
let-7a	V1	papolg_2_V1	708.984	PAPOLG	2	UGAGGUAGUAGGUUGUAUAGUUA	A
let-7a	V1	zcchc6_1_V1	908.783	ZCCHC6	1	UGAGGUAGUAGGUUGUAUAGUUA	A
let-7a	V1	papolg_1_V1	639.983	PAPOLG	1	UGAGGUAGUAGGUUGUAUAGUUA	A
let-7a	V1	siControl_2_V1	903.029	siControl	2	UGAGGUAGUAGGUUGUAUAGUUA	A
let-7a	V1	tut1_2_V1	308.525	TUT1	2	UGAGGUAGUAGGUUGUAUAGUUA	A
let-7a	V1	papd4_2_V1	239.834	PAPD4	2	UGAGGUAGUAGGUUGUAUAGUUA	A
let-7a	V1	trnt_2_V1	776.507	TRNT	2	UGAGGUAGUAGGUUGUAUAGUUA	A
let-7a	V1	tut1_1_V1	397.771	TUT1	1	UGAGGUAGUAGGUUGUAUAGUUA	A
let-7a	V1	zcchc6_2_V1	808.023	ZCCHC6	2	UGAGGUAGUAGGUUGUAUAGUUA	A
let-7a	V1	siControl_4_V1	705.5	siControl	4	UGAGGUAGUAGGUUGUAUAGUUA	A
let-7a	V1	papd4_1_V1	278.7	PAPD4	1	UGAGGUAGUAGGUUGUAUAGUUA	A
let-7a	V1	siControl_3_V1	767.118	siControl	3	UGAGGUAGUAGGUUGUAUAGUUA	A
let-7a	V2	papd4_1_V2	6.57954	PAPD4	1	UGAGGUAGUAGGUUGUAUAGUUC	C
let-7a	V2	zcchc6_1_V2	11.2599	ZCCHC6	1	UGAGGUAGUAGGUUGUAUAGUUC	C
let-7a	V2	zcchc11_2_V2	23.7891	ZCCHC11	2	UGAGGUAGUAGGUUGUAUAGUUC	C
let-7a	V2	trnt_1_V2	16.1618	TRNT	1	UGAGGUAGUAGGUUGUAUAGUUC	C
let-7a	V2	tut1_1_V2	12.9181	TUT1	1	UGAGGUAGUAGGUUGUAUAGUUC	C
let-7a	V2	papolg_1_V2	14.8994	PAPOLG	1	UGAGGUAGUAGGUUGUAUAGUUC	C
let-7a	V2	papolg_2_V2	21.1608	PAPOLG	2	UGAGGUAGUAGGUUGUAUAGUUC	C
let-7a	V2	tut1_2_V2	22.738	TUT1	2	UGAGGUAGUAGGUUGUAUAGUUC	C
let-7a	V2	papd4_2_V2	13.3509	PAPD4	2	UGAGGUAGUAGGUUGUAUAGUUC	C
let-7a	V2	siControl_4_V2	15.086	siControl	4	UGAGGUAGUAGGUUGUAUAGUUC	C
let-7a	V2	mtpap_1_V2	0.0023885	MTPAP	1	UGAGGUAGUAGGUUGUAUAGUUC	C
let-7a	V2	zcchc11_1_V2	19.9279	ZCCHC11	1	UGAGGUAGUAGGUUGUAUAGUUC	C
let-7a	V2	papd5_1_V2	24.2798	PAPD5	1	UGAGGUAGUAGGUUGUAUAGUUC	C
let-7a	V2	mtpap_2_V2	12.8448	MTPAP	2	UGAGGUAGUAGGUUGUAUAGUUC	C
let-7a	V2	siControl_3_V2	11.6362	siControl	3	UGAGGUAGUAGGUUGUAUAGUUC	C
let-7a	V2	siControl_1_V2	13.3076	siControl	1	UGAGGUAGUAGGUUGUAUAGUUC	C
let-7a	V2	zcchc6_2_V2	10.2187	ZCCHC6	2	UGAGGUAGUAGGUUGUAUAGUUC	C
let-7a	V2	trnt_2_V2	8.519	TRNT	2	UGAGGUAGUAGGUUGUAUAGUUC	C
let-7a	V2	siControl_2_V2	20.2256	siControl	2	UGAGGUAGUAGGUUGUAUAGUUC	C
let-7a	V2	papd5_2_V2	20.578	PAPD5	2	UGAGGUAGUAGGUUGUAUAGUUC	C
let-7b	canonical	siControl_1_canonical	949.485	siControl	1	UGAGGUAGUAGGUUGUGUGGUU
let-7b	canonical	tut1_2_canonical	448.463	TUT1	2	UGAGGUAGUAGGUUGUGUGGUU
let-7b	canonical	trnt_1_canonical	1128.58	TRNT	1	UGAGGUAGUAGGUUGUGUGGUU
let-7b	canonical	zcchc6_1_canonical	885.135	ZCCHC6	1	UGAGGUAGUAGGUUGUGUGGUU
let-7b	canonical	siControl_3_canonical	1056.46	siControl	3	UGAGGUAGUAGGUUGUGUGGUU
let-7b	canonical	zcchc11_1_canonical	881.22	ZCCHC11	1	UGAGGUAGUAGGUUGUGUGGUU
let-7b	canonical	mtpap_2_canonical	492.727	MTPAP	2	UGAGGUAGUAGGUUGUGUGGUU
let-7b	canonical	mtpap_1_canonical	579.883	MTPAP	1	UGAGGUAGUAGGUUGUGUGGUU
let-7b	canonical	siControl_4_canonical	863.676	siControl	4	UGAGGUAGUAGGUUGUGUGGUU
let-7b	canonical	zcchc11_2_canonical	898.135	ZCCHC11	2	UGAGGUAGUAGGUUGUGUGGUU
let-7b	canonical	papolg_1_canonical	1073.19	PAPOLG	1	UGAGGUAGUAGGUUGUGUGGUU
let-7b	canonical	zcchc6_2_canonical	647.117	ZCCHC6	2	UGAGGUAGUAGGUUGUGUGGUU
let-7b	canonical	siControl_2_canonical	1057.67	siControl	2	UGAGGUAGUAGGUUGUGUGGUU
let-7b	canonical	papd5_2_canonical	944.543	PAPD5	2	UGAGGUAGUAGGUUGUGUGGUU
let-7b	canonical	papolg_2_canonical	1150.76	PAPOLG	2	UGAGGUAGUAGGUUGUGUGGUU
let-7b	canonical	papd4_1_canonical	723.565	PAPD4	1	UGAGGUAGUAGGUUGUGUGGUU
let-7b	canonical	tut1_1_canonical	537.502	TUT1	1	UGAGGUAGUAGGUUGUGUGGUU
let-7b	canonical	trnt_2_canonical	1020.5	TRNT	2	UGAGGUAGUAGGUUGUGUGGUU
let-7b	canonical	papd4_2_canonical	699.666	PAPD4	2	UGAGGUAGUAGGUUGUGUGGUU
let-7b	canonical	papd5_1_canonical	913.58	PAPD5	1	UGAGGUAGUAGGUUGUGUGGUU
let-7b	V1	siControl_4_V1	355.959	siControl	4	UGAGGUAGUAGGUUGUGUGGUUA	A
let-7b	V1	siControl_1_V1	391.834	siControl	1	UGAGGUAGUAGGUUGUGUGGUUA	A
let-7b	V1	tut1_1_V1	237.688	TUT1	1	UGAGGUAGUAGGUUGUGUGGUUA	A
let-7b	V1	trnt_2_V1	380.599	TRNT	2	UGAGGUAGUAGGUUGUGUGGUUA	A
let-7b	V1	papd5_1_V1	306.527	PAPD5	1	UGAGGUAGUAGGUUGUGUGGUUA	A
let-7b	V1	trnt_1_V1	473.11	TRNT	1	UGAGGUAGUAGGUUGUGUGGUUA	A
let-7b	V1	papolg_1_V1	349.435	PAPOLG	1	UGAGGUAGUAGGUUGUGUGGUUA	A
let-7b	V1	zcchc11_2_V1	382.666	ZCCHC11	2	UGAGGUAGUAGGUUGUGUGGUUA	A
let-7b	V1	papd4_1_V1	63.3717	PAPD4	1	UGAGGUAGUAGGUUGUGUGGUUA	A
let-7b	V1	papd5_2_V1	316.061	PAPD5	2	UGAGGUAGUAGGUUGUGUGGUUA	A
let-7b	V1	zcchc11_1_V1	405.162	ZCCHC11	1	UGAGGUAGUAGGUUGUGUGGUUA	A
let-7b	V1	zcchc6_1_V1	389.513	ZCCHC6	1	UGAGGUAGUAGGUUGUGUGGUUA	A
let-7b	V1	papd4_2_V1	62.7006	PAPD4	2	UGAGGUAGUAGGUUGUGUGGUUA	A
let-7b	V1	siControl_3_V1	391.905	siControl	3	UGAGGUAGUAGGUUGUGUGGUUA	A
let-7b	V1	siControl_2_V1	439.513	siControl	2	UGAGGUAGUAGGUUGUGUGGUUA	A
let-7b	V1	tut1_2_V1	187.264	TUT1	2	UGAGGUAGUAGGUUGUGUGGUUA	A
let-7b	V1	mtpap_1_V1	286.725	MTPAP	1	UGAGGUAGUAGGUUGUGUGGUUA	A
let-7b	V1	mtpap_2_V1	164.386	MTPAP	2	UGAGGUAGUAGGUUGUGUGGUUA	A
let-7b	V1	zcchc6_2_V1	318.893	ZCCHC6	2	UGAGGUAGUAGGUUGUGUGGUUA	A
let-7b	V1	papolg_2_V1	402.076	PAPOLG	2	UGAGGUAGUAGGUUGUGUGGUUA	A
let-7b	V2	zcchc11_2_V2	51.6823	ZCCHC11	2	UGAGGUAGUAGGUUGUGUGGUUAU	AU
let-7b	V2	papd5_2_V2	37.6695	PAPD5	2	UGAGGUAGUAGGUUGUGUGGUUAU	AU
let-7b	V2	papolg_1_V2	48.7066	PAPOLG	1	UGAGGUAGUAGGUUGUGUGGUUAU	AU
let-7b	V2	mtpap_2_V2	28.4818	MTPAP	2	UGAGGUAGUAGGUUGUGUGGUUAU	AU
let-7b	V2	trnt_2_V2	34.6524	TRNT	2	UGAGGUAGUAGGUUGUGUGGUUAU	AU
let-7b	V2	papd4_1_V2	10.1012	PAPD4	1	UGAGGUAGUAGGUUGUGUGGUUAU	AU
let-7b	V2	siControl_3_V2	39.4612	siControl	3	UGAGGUAGUAGGUUGUGUGGUUAU	AU
let-7b	V2	zcchc6_1_V2	31.0682	ZCCHC6	1	UGAGGUAGUAGGUUGUGUGGUUAU	AU
let-7b	V2	trnt_1_V2	55.3789	TRNT	1	UGAGGUAGUAGGUUGUGUGGUUAU	AU
let-7b	V2	siControl_1_V2	34.9775	siControl	1	UGAGGUAGUAGGUUGUGUGGUUAU	AU
let-7b	V2	mtpap_1_V2	16.6917	MTPAP	1	UGAGGUAGUAGGUUGUGUGGUUAU	AU
let-7b	V2	papolg_2_V2	59.504	PAPOLG	2	UGAGGUAGUAGGUUGUGUGGUUAU	AU
let-7b	V2	zcchc6_2_V2	25.8807	ZCCHC6	2	UGAGGUAGUAGGUUGUGUGGUUAU	AU
let-7b	V2	tut1_2_V2	32.9073	TUT1	2	UGAGGUAGUAGGUUGUGUGGUUAU	AU
let-7b	V2	papd5_1_V2	34.1758	PAPD5	1	UGAGGUAGUAGGUUGUGUGGUUAU	AU
let-7b	V2	zcchc11_1_V2	33.8627	ZCCHC11	1	UGAGGUAGUAGGUUGUGUGGUUAU	AU
let-7b	V2	tut1_1_V2	32.0133	TUT1	1	UGAGGUAGUAGGUUGUGUGGUUAU	AU
let-7b	V2	siControl_4_V2	35.3404	siControl	4	UGAGGUAGUAGGUUGUGUGGUUAU	AU
let-7b	V2	papd4_2_V2	23.7538	PAPD4	2	UGAGGUAGUAGGUUGUGUGGUUAU	AU
let-7b	V2	siControl_2_V2	53.9017	siControl	2	UGAGGUAGUAGGUUGUGUGGUUAU	AU
let-7c	canonical	siControl_3_canonical	78.9837	siControl	3	UGAGGUAGUAGGUUGUAUGGUU
let-7c	canonical	zcchc11_2_canonical	74.7476	ZCCHC11	2	UGAGGUAGUAGGUUGUAUGGUU
let-7c	canonical	papd5_2_canonical	78.876	PAPD5	2	UGAGGUAGUAGGUUGUAUGGUU
let-7c	canonical	mtpap_1_canonical	48.2465	MTPAP	1	UGAGGUAGUAGGUUGUAUGGUU
let-7c	canonical	siControl_4_canonical	73.2298	siControl	4	UGAGGUAGUAGGUUGUAUGGUU
let-7c	canonical	trnt_2_canonical	90.8874	TRNT	2	UGAGGUAGUAGGUUGUAUGGUU
let-7c	canonical	zcchc11_1_canonical	73.508	ZCCHC11	1	UGAGGUAGUAGGUUGUAUGGUU
let-7c	canonical	papolg_2_canonical	63.3264	PAPOLG	2	UGAGGUAGUAGGUUGUAUGGUU
let-7c	canonical	tut1_1_canonical	56.6148	TUT1	1	UGAGGUAGUAGGUUGUAUGGUU
let-7c	canonical	papd5_1_canonical	81.6086	PAPD5	1	UGAGGUAGUAGGUUGUAUGGUU
let-7c	canonical	papd4_1_canonical	76.2633	PAPD4	1	UGAGGUAGUAGGUUGUAUGGUU
let-7c	canonical	tut1_2_canonical	44.4228	TUT1	2	UGAGGUAGUAGGUUGUAUGGUU
let-7c	canonical	zcchc6_2_canonical	76.679	ZCCHC6	2	UGAGGUAGUAGGUUGUAUGGUU
let-7c	canonical	zcchc6_1_canonical	83.0245	ZCCHC6	1	UGAGGUAGUAGGUUGUAUGGUU
let-7c	canonical	trnt_1_canonical	114.326	TRNT	1	UGAGGUAGUAGGUUGUAUGGUU
let-7c	canonical	papd4_2_canonical	57.7705	PAPD4	2	UGAGGUAGUAGGUUGUAUGGUU
let-7c	canonical	siControl_1_canonical	87.2745	siControl	1	UGAGGUAGUAGGUUGUAUGGUU
let-7c	canonical	papolg_1_canonical	80.9848	PAPOLG	1	UGAGGUAGUAGGUUGUAUGGUU
let-7c	canonical	mtpap_2_canonical	50.9495	MTPAP	2	UGAGGUAGUAGGUUGUAUGGUU
let-7c	canonical	siControl_2_canonical	81.5471	siControl	2	UGAGGUAGUAGGUUGUAUGGUU
let-7c	V1	papolg_2_V1	70.3681	PAPOLG	2	UGAGGUAGUAGGUUGUAUGGUUA	A
let-7c	V1	siControl_2_V1	51.5426	siControl	2	UGAGGUAGUAGGUUGUAUGGUUA	A
let-7c	V1	papolg_1_V1	42.1477	PAPOLG	1	UGAGGUAGUAGGUUGUAUGGUUA	A
let-7c	V1	zcchc11_1_V1	38.5923	ZCCHC11	1	UGAGGUAGUAGGUUGUAUGGUUA	A
let-7c	V1	zcchc6_2_V1	55.5856	ZCCHC6	2	UGAGGUAGUAGGUUGUAUGGUUA	A
let-7c	V1	papd5_2_V1	38.553	PAPD5	2	UGAGGUAGUAGGUUGUAUGGUUA	A
let-7c	V1	zcchc11_2_V1	55.9085	ZCCHC11	2	UGAGGUAGUAGGUUGUAUGGUUA	A
let-7c	V1	mtpap_2_V1	26.8228	MTPAP	2	UGAGGUAGUAGGUUGUAUGGUUA	A
let-7c	V1	zcchc6_1_V1	72.3461	ZCCHC6	1	UGAGGUAGUAGGUUGUAUGGUUA	A
let-7c	V1	trnt_2_V1	47.8288	TRNT	2	UGAGGUAGUAGGUUGUAUGGUUA	A
let-7c	V1	trnt_1_V1	66.958	TRNT	1	UGAGGUAGUAGGUUGUAUGGUUA	A
let-7c	V1	tut1_2_V1	21.2757	TUT1	2	UGAGGUAGUAGGUUGUAUGGUUA	A
let-7c	V1	papd4_2_V1	27.7301	PAPD4	2	UGAGGUAGUAGGUUGUAUGGUUA	A
let-7c	V1	papd5_1_V1	44.7352	PAPD5	1	UGAGGUAGUAGGUUGUAUGGUUA	A
let-7c	V1	mtpap_1_V1	41.8337	MTPAP	1	UGAGGUAGUAGGUUGUAUGGUUA	A
let-7c	V1	siControl_1_V1	48.954	siControl	1	UGAGGUAGUAGGUUGUAUGGUUA	A
let-7c	V1	papd4_1_V1	26.8954	PAPD4	1	UGAGGUAGUAGGUUGUAUGGUUA	A
let-7c	V1	tut1_1_V1	36.222	TUT1	1	UGAGGUAGUAGGUUGUAUGGUUA	A
let-7c	V1	siControl_4_V1	45.2556	siControl	4	UGAGGUAGUAGGUUGUAUGGUUA	A
let-7c	V1	siControl_3_V1	45.1185	siControl	3	UGAGGUAGUAGGUUGUAUGGUUA	A
let-7c	V2	papd5_1_V2	51.7688	PAPD5	1	UGAGGUAGUAGGUUGUAUGGUUAA	AA
let-7c	V2	siControl_2_V2	64.7969	siControl	2	UGAGGUAGUAGGUUGUAUGGUUAA	AA
let-7c	V2	zcchc11_1_V2	56.6653	ZCCHC11	1	UGAGGUAGUAGGUUGUAUGGUUAA	AA
let-7c	V2	papd4_2_V2	29.3553	PAPD4	2	UGAGGUAGUAGGUUGUAUGGUUAA	AA
let-7c	V2	trnt_2_V2	48.4879	TRNT	2	UGAGGUAGUAGGUUGUAUGGUUAA	AA
let-7c	V2	zcchc6_2_V2	67.9211	ZCCHC6	2	UGAGGUAGUAGGUUGUAUGGUUAA	AA
let-7c	V2	papolg_1_V2	39.4864	PAPOLG	1	UGAGGUAGUAGGUUGUAUGGUUAA	AA
let-7c	V2	papd5_2_V2	40.925	PAPD5	2	UGAGGUAGUAGGUUGUAUGGUUAA	AA
let-7c	V2	siControl_1_V2	44.1017	siControl	1	UGAGGUAGUAGGUUGUAUGGUUAA	AA
let-7c	V2	papd4_1_V2	33.5794	PAPD4	1	UGAGGUAGUAGGUUGUAUGGUUAA	AA
let-7c	V2	mtpap_1_V2	22.2672	MTPAP	1	UGAGGUAGUAGGUUGUAUGGUUAA	AA
let-7c	V2	tut1_2_V2	41.512	TUT1	2	UGAGGUAGUAGGUUGUAUGGUUAA	AA
let-7c	V2	siControl_4_V2	62.3464	siControl	4	UGAGGUAGUAGGUUGUAUGGUUAA	AA
let-7c	V2	zcchc6_1_V2	45.9246	ZCCHC6	1	UGAGGUAGUAGGUUGUAUGGUUAA	AA
let-7c	V2	tut1_1_V2	37.7419	TUT1	1	UGAGGUAGUAGGUUGUAUGGUUAA	AA
let-7c	V2	mtpap_2_V2	29.4016	MTPAP	2	UGAGGUAGUAGGUUGUAUGGUUAA	AA
let-7c	V2	siControl_3_V2	53.3737	siControl	3	UGAGGUAGUAGGUUGUAUGGUUAA	AA
let-7c	V2	trnt_1_V2	46.8995	TRNT	1	UGAGGUAGUAGGUUGUAUGGUUAA	AA
let-7c	V2	papolg_2_V2	58.2259	PAPOLG	2	UGAGGUAGUAGGUUGUAUGGUUAA	AA
let-7c	V2	zcchc11_2_V2	49.8827	ZCCHC11	2	UGAGGUAGUAGGUUGUAUGGUUAA	AA
let-7d	canonical	zcchc11_2_canonical	1270.36	ZCCHC11	2	AGAGGUAGUAGGUUGCAUAGUU
let-7d	canonical	siControl_3_canonical	1458.84	siControl	3	AGAGGUAGUAGGUUGCAUAGUU
let-7d	canonical	papd5_1_canonical	1248.68	PAPD5	1	AGAGGUAGUAGGUUGCAUAGUU
let-7d	canonical	papolg_2_canonical	1455.69	PAPOLG	2	AGAGGUAGUAGGUUGCAUAGUU
let-7d	canonical	papd4_2_canonical	845.116	PAPD4	2	AGAGGUAGUAGGUUGCAUAGUU
let-7d	canonical	tut1_2_canonical	657.593	TUT1	2	AGAGGUAGUAGGUUGCAUAGUU
let-7d	canonical	zcchc6_1_canonical	1381.03	ZCCHC6	1	AGAGGUAGUAGGUUGCAUAGUU
let-7d	canonical	mtpap_2_canonical	768.579	MTPAP	2	AGAGGUAGUAGGUUGCAUAGUU
let-7d	canonical	siControl_2_canonical	1370.03	siControl	2	AGAGGUAGUAGGUUGCAUAGUU
let-7d	canonical	trnt_1_canonical	1432.53	TRNT	1	AGAGGUAGUAGGUUGCAUAGUU
let-7d	canonical	papolg_1_canonical	1172.24	PAPOLG	1	AGAGGUAGUAGGUUGCAUAGUU
let-7d	canonical	zcchc6_2_canonical	1596.37	ZCCHC6	2	AGAGGUAGUAGGUUGCAUAGUU
let-7d	canonical	zcchc11_1_canonical	1213.63	ZCCHC11	1	AGAGGUAGUAGGUUGCAUAGUU
let-7d	canonical	siControl_4_canonical	1102.89	siControl	4	AGAGGUAGUAGGUUGCAUAGUU
let-7d	canonical	papd4_1_canonical	864.058	PAPD4	1	AGAGGUAGUAGGUUGCAUAGUU
let-7d	canonical	tut1_1_canonical	616.815	TUT1	1	AGAGGUAGUAGGUUGCAUAGUU
let-7d	canonical	siControl_1_canonical	1282.14	siControl	1	AGAGGUAGUAGGUUGCAUAGUU
let-7d	canonical	papd5_2_canonical	1344.46	PAPD5	2	AGAGGUAGUAGGUUGCAUAGUU
let-7d	canonical	mtpap_1_canonical	943.306	MTPAP	1	AGAGGUAGUAGGUUGCAUAGUU
let-7d	canonical	trnt_2_canonical	1276.83	TRNT	2	AGAGGUAGUAGGUUGCAUAGUU
let-7d	V1	zcchc6_1_V1	272.973	ZCCHC6	1	AGAGGUAGUAGGUUGCAUAGUUA	A
let-7d	V1	siControl_1_V1	181.853	siControl	1	AGAGGUAGUAGGUUGCAUAGUUA	A
let-7d	V1	zcchc6_2_V1	196.382	ZCCHC6	2	AGAGGUAGUAGGUUGCAUAGUUA	A
let-7d	V1	zcchc11_2_V1	131.385	ZCCHC11	2	AGAGGUAGUAGGUUGCAUAGUUA	A
let-7d	V1	papd4_1_V1	53.9584	PAPD4	1	AGAGGUAGUAGGUUGCAUAGUUA	A
let-7d	V1	tut1_1_V1	86.3161	TUT1	1	AGAGGUAGUAGGUUGCAUAGUUA	A
let-7d	V1	papd4_2_V1	53.5779	PAPD4	2	AGAGGUAGUAGGUUGCAUAGUUA	A
let-7d	V1	tut1_2_V1	47.1182	TUT1	2	AGAGGUAGUAGGUUGCAUAGUUA	A
let-7d	V1	mtpap_1_V1	125.065	MTPAP	1	AGAGGUAGUAGGUUGCAUAGUUA	A
let-7d	V1	zcchc11_1_V1	171.05	ZCCHC11	1	AGAGGUAGUAGGUUGCAUAGUUA	A
let-7d	V1	papolg_1_V1	134.214	PAPOLG	1	AGAGGUAGUAGGUUGCAUAGUUA	A
let-7d	V1	mtpap_2_V1	89.9092	MTPAP	2	AGAGGUAGUAGGUUGCAUAGUUA	A
let-7d	V1	trnt_2_V1	160.733	TRNT	2	AGAGGUAGUAGGUUGCAUAGUUA	A
let-7d	V1	siControl_2_V1	214.157	siControl	2	AGAGGUAGUAGGUUGCAUAGUUA	A
let-7d	V1	siControl_4_V1	154.916	siControl	4	AGAGGUAGUAGGUUGCAUAGUUA	A
let-7d	V1	papolg_2_V1	174.737	PAPOLG	2	AGAGGUAGUAGGUUGCAUAGUUA	A
let-7d	V1	papd5_1_V1	155.893	PAPD5	1	AGAGGUAGUAGGUUGCAUAGUUA	A
let-7d	V1	trnt_1_V1	195.791	TRNT	1	AGAGGUAGUAGGUUGCAUAGUUA	A
let-7d	V1	papd5_2_V1	135.764	PAPD5	2	AGAGGUAGUAGGUUGCAUAGUUA	A
let-7d	V1	siControl_3_V1	158.819	siControl	3	AGAGGUAGUAGGUUGCAUAGUUA	A
let-7d	V2	zcchc11_2_V2	60.6801	ZCCHC11	2	AGAGGUAGUAGGUUGCAUAGUUG	G
let-7d	V2	mtpap_2_V2	24.8025	MTPAP	2	AGAGGUAGUAGGUUGCAUAGUUG	G
let-7d	V2	trnt_2_V2	35.421	TRNT	2	AGAGGUAGUAGGUUGCAUAGUUG	G
let-7d	V2	mtpap_1_V2	22.2672	MTPAP	1	AGAGGUAGUAGGUUGCAUAGUUG	G
let-7d	V2	trnt_1_V2	40.5399	TRNT	1	AGAGGUAGUAGGUUGCAUAGUUG	G
let-7d	V2	papd5_1_V2	51.7688	PAPD5	1	AGAGGUAGUAGGUUGCAUAGUUG	G
let-7d	V2	papolg_1_V2	33.3397	PAPOLG	1	AGAGGUAGUAGGUUGCAUAGUUG	G
let-7d	V2	zcchc6_1_V2	44.2739	ZCCHC6	1	AGAGGUAGUAGGUUGCAUAGUUG	G
let-7d	V2	siControl_1_V2	28.1344	siControl	1	AGAGGUAGUAGGUUGCAUAGUUG	G
let-7d	V2	papd4_2_V2	35.7571	PAPD4	2	AGAGGUAGUAGGUUGCAUAGUUG	G
let-7d	V2	tut1_1_V2	26.2847	TUT1	1	AGAGGUAGUAGGUUGCAUAGUUG	G
let-7d	V2	siControl_2_V2	57.8636	siControl	2	AGAGGUAGUAGGUUGCAUAGUUG	G
let-7d	V2	siControl_4_V2	42.8421	siControl	4	AGAGGUAGUAGGUUGCAUAGUUG	G
let-7d	V2	papd4_1_V2	13.6228	PAPD4	1	AGAGGUAGUAGGUUGCAUAGUUG	G
let-7d	V2	papd5_2_V2	32.7862	PAPD5	2	AGAGGUAGUAGGUUGCAUAGUUG	G
let-7d	V2	zcchc6_2_V2	44.8401	ZCCHC6	2	AGAGGUAGUAGGUUGCAUAGUUG	G
let-7d	V2	tut1_2_V2	34.4718	TUT1	2	AGAGGUAGUAGGUUGCAUAGUUG	G
let-7d	V2	zcchc11_1_V2	38.93	ZCCHC11	1	AGAGGUAGUAGGUUGCAUAGUUG	G
let-7d	V2	siControl_3_V2	41.2003	siControl	3	AGAGGUAGUAGGUUGCAUAGUUG	G
let-7d	V2	papolg_2_V2	36.4981	PAPOLG	2	AGAGGUAGUAGGUUGCAUAGUUG	G
let-7e	canonical	trnt_2_canonical	261.772	TRNT	2	UGAGGUAGGAGGUUGUAUAGUU
let-7e	canonical	mtpap_2_canonical	141.172	MTPAP	2	UGAGGUAGGAGGUUGUAUAGUU
let-7e	canonical	papd5_1_canonical	249.158	PAPD5	1	UGAGGUAGGAGGUUGUAUAGUU
let-7e	canonical	zcchc6_1_canonical	291.3	ZCCHC6	1	UGAGGUAGGAGGUUGUAUAGUU
let-7e	canonical	papd5_2_canonical	280.308	PAPD5	2	UGAGGUAGGAGGUUGUAUAGUU
let-7e	canonical	papd4_1_canonical	181.417	PAPD4	1	UGAGGUAGGAGGUUGUAUAGUU
let-7e	canonical	tut1_2_canonical	125.565	TUT1	2	UGAGGUAGGAGGUUGUAUAGUU
let-7e	canonical	papolg_1_canonical	245.491	PAPOLG	1	UGAGGUAGGAGGUUGUAUAGUU
let-7e	canonical	siControl_4_canonical	194.57	siControl	4	UGAGGUAGGAGGUUGUAUAGUU
let-7e	canonical	mtpap_1_canonical	182.194	MTPAP	1	UGAGGUAGGAGGUUGUAUAGUU
let-7e	canonical	papd4_2_canonical	185.801	PAPD4	2	UGAGGUAGGAGGUUGUAUAGUU
let-7e	canonical	zcchc11_2_canonical	254.041	ZCCHC11	2	UGAGGUAGGAGGUUGUAUAGUU
let-7e	canonical	zcchc11_1_canonical	267.001	ZCCHC11	1	UGAGGUAGGAGGUUGUAUAGUU
let-7e	canonical	trnt_1_canonical	271.308	TRNT	1	UGAGGUAGGAGGUUGUAUAGUU
let-7e	canonical	zcchc6_2_canonical	252.795	ZCCHC6	2	UGAGGUAGGAGGUUGUAUAGUU
let-7e	canonical	siControl_1_canonical	245.511	siControl	1	UGAGGUAGGAGGUUGUAUAGUU
let-7e	canonical	siControl_3_canonical	244.841	siControl	3	UGAGGUAGGAGGUUGUAUAGUU
let-7e	canonical	tut1_1_canonical	127.579	TUT1	1	UGAGGUAGGAGGUUGUAUAGUU
let-7e	canonical	papolg_2_canonical	240.892	PAPOLG	2	UGAGGUAGGAGGUUGUAUAGUU
let-7e	canonical	siControl_2_canonical	243.668	siControl	2	UGAGGUAGGAGGUUGUAUAGUU
let-7e	V1	zcchc6_1_V1	70.8709	ZCCHC6	1	UGAGGUAGGAGGUUGUAUAGUUA	A
let-7e	V1	tut1_2_V1	26.2454	TUT1	2	UGAGGUAGGAGGUUGUAUAGUUA	A
let-7e	V1	zcchc11_2_V1	57.7494	ZCCHC11	2	UGAGGUAGGAGGUUGUAUAGUUA	A
let-7e	V1	papd4_2_V1	26.9699	PAPD4	2	UGAGGUAGGAGGUUGUAUAGUUA	A
let-7e	V1	siControl_2_V1	78.4317	siControl	2	UGAGGUAGGAGGUUGUAUAGUUA	A
let-7e	V1	papd5_2_V1	46.8616	PAPD5	2	UGAGGUAGGAGGUUGUAUAGUUA	A
let-7e	V1	papd4_1_V1	37.4852	PAPD4	1	UGAGGUAGGAGGUUGUAUAGUUA	A
let-7e	V1	papolg_1_V1	67.2568	PAPOLG	1	UGAGGUAGGAGGUUGUAUAGUUA	A
let-7e	V1	siControl_4_V1	61.2477	siControl	4	UGAGGUAGGAGGUUGUAUAGUUA	A
let-7e	V1	tut1_1_V1	42.756	TUT1	1	UGAGGUAGGAGGUUGUAUAGUUA	A
let-7e	V1	siControl_3_V1	47.961	siControl	3	UGAGGUAGGAGGUUGUAUAGUUA	A
let-7e	V1	trnt_1_V1	74.6006	TRNT	1	UGAGGUAGGAGGUUGUAUAGUUA	A
let-7e	V1	mtpap_1_V1	40.2331	MTPAP	1	UGAGGUAGGAGGUUGUAUAGUUA	A
let-7e	V1	papd5_1_V1	60.3181	PAPD5	1	UGAGGUAGGAGGUUGUAUAGUUA	A
let-7e	V1	mtpap_2_V1	19.8132	MTPAP	2	UGAGGUAGGAGGUUGUAUAGUUA	A
let-7e	V1	papolg_2_V1	53.8344	PAPOLG	2	UGAGGUAGGAGGUUGUAUAGUUA	A
let-7e	V1	siControl_1_V1	60.915	siControl	1	UGAGGUAGGAGGUUGUAUAGUUA	A
let-7e	V1	trnt_2_V1	65.6558	TRNT	2	UGAGGUAGGAGGUUGUAUAGUUA	A
let-7e	V1	zcchc11_1_V1	30.8913	ZCCHC11	1	UGAGGUAGGAGGUUGUAUAGUUA	A
let-7e	V1	zcchc6_2_V1	59.2427	ZCCHC6	2	UGAGGUAGGAGGUUGUAUAGUUA	A
let-7e	V2	trnt_1_V2	51.1392	TRNT	1	UGAGGUAGGAGGUUGUAUAGUUU	U
let-7e	V2	zcchc6_1_V2	26.1161	ZCCHC6	1	UGAGGUAGGAGGUUGUAUAGUUU	U
let-7e	V2	papd5_1_V2	57.2667	PAPD5	1	UGAGGUAGGAGGUUGUAUAGUUU	U
let-7e	V2	papolg_1_V2	38.462	PAPOLG	1	UGAGGUAGGAGGUUGUAUAGUUU	U
let-7e	V2	papd5_2_V2	53.9471	PAPD5	2	UGAGGUAGGAGGUUGUAUAGUUU	U
let-7e	V2	zcchc11_2_V2	52.5821	ZCCHC11	2	UGAGGUAGGAGGUUGUAUAGUUU	U
let-7e	V2	tut1_1_V2	35.8323	TUT1	1	UGAGGUAGGAGGUUGUAUAGUUU	U
let-7e	V2	siControl_4_V2	56.345	siControl	4	UGAGGUAGGAGGUUGUAUAGUUU	U
let-7e	V2	tut1_2_V2	34.4718	TUT1	2	UGAGGUAGGAGGUUGUAUAGUUU	U
let-7e	V2	siControl_3_V2	52.5042	siControl	3	UGAGGUAGGAGGUUGUAUAGUUU	U
let-7e	V2	siControl_1_V2	42.9612	siControl	1	UGAGGUAGGAGGUUGUAUAGUUU	U
let-7e	V2	mtpap_2_V2	32.1611	MTPAP	2	UGAGGUAGGAGGUUGUAUAGUUU	U
let-7e	V2	trnt_2_V2	47.7192	TRNT	2	UGAGGUAGGAGGUUGUAUAGUUU	U
let-7e	V2	papd4_1_V2	35.9272	PAPD4	1	UGAGGUAGGAGGUUGUAUAGUUU	U
let-7e	V2	zcchc11_1_V2	47.7976	ZCCHC11	1	UGAGGUAGGAGGUUGUAUAGUUU	U
let-7e	V2	papd4_2_V2	34.1567	PAPD4	2	UGAGGUAGGAGGUUGUAUAGUUU	U
let-7e	V2	zcchc6_2_V2	19.2862	ZCCHC6	2	UGAGGUAGGAGGUUGUAUAGUUU	U
let-7e	V2	siControl_2_V2	47.9588	siControl	2	UGAGGUAGGAGGUUGUAUAGUUU	U
let-7e	V2	papolg_2_V2	67.1727	PAPOLG	2	UGAGGUAGGAGGUUGUAUAGUUU	U
let-7e	V2	mtpap_1_V2	36.7635	MTPAP	1	UGAGGUAGGAGGUUGUAUAGUUU	U
let-7g	canonical	trnt_1_canonical	1628.48	TRNT	1	UGAGGUAGUAGUUUGUACAGUU
let-7g	canonical	siControl_2_canonical	1470.19	siControl	2	UGAGGUAGUAGUUUGUACAGUU
let-7g	canonical	tut1_1_canonical	661.064	TUT1	1	UGAGGUAGUAGUUUGUACAGUU
let-7g	canonical	siControl_1_canonical	1296.53	siControl	1	UGAGGUAGUAGUUUGUACAGUU
let-7g	canonical	siControl_4_canonical	1182.63	siControl	4	UGAGGUAGUAGUUUGUACAGUU
let-7g	canonical	siControl_3_canonical	1584.46	siControl	3	UGAGGUAGUAGUUUGUACAGUU
let-7g	canonical	papd5_2_canonical	1726.69	PAPD5	2	UGAGGUAGUAGUUUGUACAGUU
let-7g	canonical	papd5_1_canonical	1552	PAPD5	1	UGAGGUAGUAGUUUGUACAGUU
let-7g	canonical	zcchc11_2_canonical	1377.55	ZCCHC11	2	UGAGGUAGUAGUUUGUACAGUU
let-7g	canonical	mtpap_1_canonical	1137.48	MTPAP	1	UGAGGUAGUAGUUUGUACAGUU
let-7g	canonical	zcchc6_2_canonical	1457.91	ZCCHC6	2	UGAGGUAGUAGUUUGUACAGUU
let-7g	canonical	zcchc11_1_canonical	1213.63	ZCCHC11	1	UGAGGUAGUAGUUUGUACAGUU
let-7g	canonical	papolg_2_canonical	1623.45	PAPOLG	2	UGAGGUAGUAGUUUGUACAGUU
let-7g	canonical	trnt_2_canonical	1433.19	TRNT	2	UGAGGUAGUAGUUUGUACAGUU
let-7g	canonical	zcchc6_1_canonical	1306.65	ZCCHC6	1	UGAGGUAGUAGUUUGUACAGUU
let-7g	canonical	tut1_2_canonical	675.997	TUT1	2	UGAGGUAGUAGUUUGUACAGUU
let-7g	canonical	mtpap_2_canonical	985.32	MTPAP	2	UGAGGUAGUAGUUUGUACAGUU
let-7g	canonical	papolg_1_canonical	1230.81	PAPOLG	1	UGAGGUAGUAGUUUGUACAGUU
let-7g	canonical	papd4_1_canonical	1020.93	PAPD4	1	UGAGGUAGUAGUUUGUACAGUU
let-7g	canonical	papd4_2_canonical	1014.08	PAPD4	2	UGAGGUAGUAGUUUGUACAGUU
let-7g	V1	siControl_3_V1	155.029	siControl	3	UGAGGUAGUAGUUUGUACAGUUA	A
let-7g	V1	siControl_4_V1	135.877	siControl	4	UGAGGUAGUAGUUUGUACAGUUA	A
let-7g	V1	zcchc11_2_V1	138.748	ZCCHC11	2	UGAGGUAGUAGUUUGUACAGUUA	A
let-7g	V1	papolg_1_V1	130.627	PAPOLG	1	UGAGGUAGUAGUUUGUACAGUUA	A
let-7g	V1	zcchc6_1_V1	215.44	ZCCHC6	1	UGAGGUAGUAGUUUGUACAGUUA	A
let-7g	V1	trnt_2_V1	165.19	TRNT	2	UGAGGUAGUAGUUUGUACAGUUA	A
let-7g	V1	tut1_1_V1	95.0281	TUT1	1	UGAGGUAGUAGUUUGUACAGUUA	A
let-7g	V1	papolg_2_V1	157.17	PAPOLG	2	UGAGGUAGUAGUUUGUACAGUUA	A
let-7g	V1	siControl_1_V1	173.879	siControl	1	UGAGGUAGUAGUUUGUACAGUUA	A
let-7g	V1	mtpap_2_V1	77.6424	MTPAP	2	UGAGGUAGUAGUUUGUACAGUUA	A
let-7g	V1	zcchc6_2_V1	174.44	ZCCHC6	2	UGAGGUAGUAGUUUGUACAGUUA	A
let-7g	V1	papd5_1_V1	131.999	PAPD5	1	UGAGGUAGUAGUUUGUACAGUUA	A
let-7g	V1	trnt_1_V1	204.526	TRNT	1	UGAGGUAGUAGUUUGUACAGUUA	A
let-7g	V1	tut1_2_V1	36.1848	TUT1	2	UGAGGUAGUAGUUUGUACAGUUA	A
let-7g	V1	mtpap_1_V1	118.662	MTPAP	1	UGAGGUAGUAGUUUGUACAGUUA	A
let-7g	V1	zcchc11_1_V1	126.384	ZCCHC11	1	UGAGGUAGUAGUUUGUACAGUUA	A
let-7g	V1	siControl_2_V1	221.84	siControl	2	UGAGGUAGUAGUUUGUACAGUUA	A
let-7g	V1	papd4_2_V1	49.0165	PAPD4	2	UGAGGUAGUAGUUUGUACAGUUA	A
let-7g	V1	papd4_1_V1	65.725	PAPD4	1	UGAGGUAGUAGUUUGUACAGUUA	A
let-7g	V1	papd5_2_V1	114.992	PAPD5	2	UGAGGUAGUAGUUUGUACAGUUA	A
let-7g	V2	papolg_2_V2	24.9951	PAPOLG	2	UGAGGUAGUAGUUUGUACAGUUG	G
let-7g	V2	trnt_2_V2	13.8993	TRNT	2	UGAGGUAGUAGUUUGUACAGUUG	G
let-7g	V2	zcchc11_2_V2	20.19	ZCCHC11	2	UGAGGUAGUAGUUUGUACAGUUG	G
let-7g	V2	tut1_1_V2	16.7371	TUT1	1	UGAGGUAGUAGUUUGUACAGUUG	G
let-7g	V2	trnt_1_V2	14.042	TRNT	1	UGAGGUAGUAGUUUGUACAGUUG	G
let-7g	V2	siControl_3_V2	16.8534	siControl	3	UGAGGUAGUAGUUUGUACAGUUG	G
let-7g	V2	zcchc6_1_V2	27.7668	ZCCHC6	1	UGAGGUAGUAGUUUGUACAGUUG	G
let-7g	V2	papd4_1_V2	14.7968	PAPD4	1	UGAGGUAGUAGUUUGUACAGUUG	G
let-7g	V2	mtpap_2_V2	11.0051	MTPAP	2	UGAGGUAGUAGUUUGUACAGUUG	G
let-7g	V2	zcchc11_1_V2	23.7283	ZCCHC11	1	UGAGGUAGUAGUUUGUACAGUUG	G
let-7g	V2	siControl_1_V2	12.1671	siControl	1	UGAGGUAGUAGUUUGUACAGUUG	G
let-7g	V2	zcchc6_2_V2	15.9889	ZCCHC6	2	UGAGGUAGUAGUUUGUACAGUUG	G
let-7g	V2	mtpap_1_V2	0.0023885	MTPAP	1	UGAGGUAGUAGUUUGUACAGUUG	G
let-7g	V2	papolg_1_V2	21.0462	PAPOLG	1	UGAGGUAGUAGUUUGUACAGUUG	G
let-7g	V2	papd4_2_V2	22.1533	PAPD4	2	UGAGGUAGUAGUUUGUACAGUUG	G
let-7g	V2	siControl_4_V2	18.0867	siControl	4	UGAGGUAGUAGUUUGUACAGUUG	G
let-7g	V2	papd5_2_V2	20.578	PAPD5	2	UGAGGUAGUAGUUUGUACAGUUG	G
let-7g	V2	siControl_2_V2	23.197	siControl	2	UGAGGUAGUAGUUUGUACAGUUG	G
let-7g	V2	papd5_1_V2	15.4833	PAPD5	1	UGAGGUAGUAGUUUGUACAGUUG	G
let-7g	V2	tut1_2_V2	16.4801	TUT1	2	UGAGGUAGUAGUUUGUACAGUUG	G
let-7i	canonical	mtpap_1_canonical	1333.73	MTPAP	1	UGAGGUAGUAGUUUGUGCUGUU
let-7i	canonical	siControl_4_canonical	1299.64	siControl	4	UGAGGUAGUAGUUUGUGCUGUU
let-7i	canonical	zcchc11_2_canonical	2122.01	ZCCHC11	2	UGAGGUAGUAGUUUGUGCUGUU
let-7i	canonical	siControl_3_canonical	1588.39	siControl	3	UGAGGUAGUAGUUUGUGCUGUU
let-7i	canonical	tut1_2_canonical	818.206	TUT1	2	UGAGGUAGUAGUUUGUGCUGUU
let-7i	canonical	siControl_1_canonical	1496.12	siControl	1	UGAGGUAGUAGUUUGUGCUGUU
let-7i	canonical	tut1_1_canonical	847.241	TUT1	1	UGAGGUAGUAGUUUGUGCUGUU
let-7i	canonical	papolg_1_canonical	1783.76	PAPOLG	1	UGAGGUAGUAGUUUGUGCUGUU
let-7i	canonical	zcchc11_1_canonical	2051.11	ZCCHC11	1	UGAGGUAGUAGUUUGUGCUGUU
let-7i	canonical	trnt_2_canonical	1526.32	TRNT	2	UGAGGUAGUAGUUUGUGCUGUU
let-7i	canonical	trnt_1_canonical	1805.5	TRNT	1	UGAGGUAGUAGUUUGUGCUGUU
let-7i	canonical	siControl_2_canonical	1591.57	siControl	2	UGAGGUAGUAGUUUGUGCUGUU
let-7i	canonical	zcchc6_1_canonical	2340.59	ZCCHC6	1	UGAGGUAGUAGUUUGUGCUGUU
let-7i	canonical	papd4_2_canonical	1691.69	PAPD4	2	UGAGGUAGUAGUUUGUGCUGUU
let-7i	canonical	zcchc6_2_canonical	1793.53	ZCCHC6	2	UGAGGUAGUAGUUUGUGCUGUU
let-7i	canonical	papd5_1_canonical	2030.58	PAPD5	1	UGAGGUAGUAGUUUGUGCUGUU
let-7i	canonical	papd4_1_canonical	1842.34	PAPD4	1	UGAGGUAGUAGUUUGUGCUGUU
let-7i	canonical	papolg_2_canonical	2299.43	PAPOLG	2	UGAGGUAGUAGUUUGUGCUGUU
let-7i	canonical	papd5_2_canonical	2131.52	PAPD5	2	UGAGGUAGUAGUUUGUGCUGUU
let-7i	canonical	mtpap_2_canonical	998.801	MTPAP	2	UGAGGUAGUAGUUUGUGCUGUU
let-7i	V1	papd5_2_V1	369.236	PAPD5	2	UGAGGUAGUAGUUUGUGCUGUUA	A
let-7i	V1	tut1_2_V1	321.446	TUT1	2	UGAGGUAGUAGUUUGUGCUGUUA	A
let-7i	V1	papd4_2_V1	245.916	PAPD4	2	UGAGGUAGUAGUUUGUGCUGUUA	A
let-7i	V1	zcchc11_2_V1	473.79	ZCCHC11	2	UGAGGUAGUAGUUUGUGCUGUUA	A
let-7i	V1	mtpap_1_V1	462.79	MTPAP	1	UGAGGUAGUAGUUUGUGCUGUUA	A
let-7i	V1	papolg_1_V1	415.197	PAPOLG	1	UGAGGUAGUAGUUUGUGCUGUUA	A
let-7i	V1	siControl_3_V1	419.383	siControl	3	UGAGGUAGUAGUUUGUGCUGUUA	A
let-7i	V1	siControl_1_V1	394.492	siControl	1	UGAGGUAGUAGUUUGUGCUGUUA	A
let-7i	V1	mtpap_2_V1	297.569	MTPAP	2	UGAGGUAGUAGUUUGUGCUGUUA	A
let-7i	V1	zcchc11_1_V1	429.806	ZCCHC11	1	UGAGGUAGUAGUUUGUGCUGUUA	A
let-7i	V1	papolg_2_V1	575.68	PAPOLG	2	UGAGGUAGUAGUUUGUGCUGUUA	A
let-7i	V1	trnt_1_V1	461.1	TRNT	1	UGAGGUAGUAGUUUGUGCUGUUA	A
let-7i	V1	papd4_1_V1	206.924	PAPD4	1	UGAGGUAGUAGUUUGUGCUGUUA	A
let-7i	V1	siControl_4_V1	404.697	siControl	4	UGAGGUAGUAGUUUGUGCUGUUA	A
let-7i	V1	siControl_2_V1	422.867	siControl	2	UGAGGUAGUAGUUUGUGCUGUUA	A
let-7i	V1	tut1_1_V1	255.112	TUT1	1	UGAGGUAGUAGUUUGUGCUGUUA	A
let-7i	V1	papd5_1_V1	352.237	PAPD5	1	UGAGGUAGUAGUUUGUGCUGUUA	A
let-7i	V1	trnt_2_V1	413.282	TRNT	2	UGAGGUAGUAGUUUGUGCUGUUA	A
let-7i	V1	zcchc6_1_V1	553.26	ZCCHC6	1	UGAGGUAGUAGUUUGUGCUGUUA	A
let-7i	V1	zcchc6_2_V1	531.916	ZCCHC6	2	UGAGGUAGUAGUUUGUGCUGUUA	A
let-7i	V2	zcchc11_2_V2	1640.7	ZCCHC11	2	UGAGGUAGUAGUUUGUGCUGUUU	U
let-7i	V2	siControl_2_V2	2314.17	siControl	2	UGAGGUAGUAGUUUGUGCUGUUU	U
let-7i	V2	tut1_2_V2	1596.63	TUT1	2	UGAGGUAGUAGUUUGUGCUGUUU	U
let-7i	V2	mtpap_2_V2	1788.12	MTPAP	2	UGAGGUAGUAGUUUGUGCUGUUU	U
let-7i	V2	siControl_1_V2	1566.7	siControl	1	UGAGGUAGUAGUUUGUGCUGUUU	U
let-7i	V2	papd5_1_V2	3660.54	PAPD5	1	UGAGGUAGUAGUUUGUGCUGUUU	U
let-7i	V2	zcchc6_2_V2	3375.11	ZCCHC6	2	UGAGGUAGUAGUUUGUGCUGUUU	U
let-7i	V2	siControl_4_V2	3498.86	siControl	4	UGAGGUAGUAGUUUGUGCUGUUU	U
let-7i	V2	papd5_2_V2	2101.68	PAPD5	2	UGAGGUAGUAGUUUGUGCUGUUU	U
let-7i	V2	trnt_2_V2	1092.3	TRNT	2	UGAGGUAGUAGUUUGUGCUGUUU	U
let-7i	V2	papolg_1_V2	3194.83	PAPOLG	1	UGAGGUAGUAGUUUGUGCUGUUU	U
let-7i	V2	mtpap_1_V2	2207.87	MTPAP	1	UGAGGUAGUAGUUUGUGCUGUUU	U
let-7i	V2	trnt_1_V2	1944.16	TRNT	1	UGAGGUAGUAGUUUGUGCUGUUU	U
let-7i	V2	papd4_1_V2	3409.78	PAPD4	1	UGAGGUAGUAGUUUGUGCUGUUU	U
let-7i	V2	zcchc11_1_V2	1878.34	ZCCHC11	1	UGAGGUAGUAGUUUGUGCUGUUU	U
let-7i	V2	zcchc6_1_V2	2345.36	ZCCHC6	1	UGAGGUAGUAGUUUGUGCUGUUU	U
let-7i	V2	siControl_3_V2	1755.05	siControl	3	UGAGGUAGUAGUUUGUGCUGUUU	U
let-7i	V2	papolg_2_V2	3907.89	PAPOLG	2	UGAGGUAGUAGUUUGUGCUGUUU	U
let-7i	V2	tut1_1_V2	2654.75	TUT1	1	UGAGGUAGUAGUUUGUGCUGUUU	U
let-7i	V2	papd4_2_V2	1909.88	PAPD4	2	UGAGGUAGUAGUUUGUGCUGUUU	U
miR-100	canonical	zcchc6_1_canonical	4453.1	ZCCHC6	1	AACCCGUAGAUCCGAACUUGUG
miR-100	canonical	siControl_4_canonical	2890.93	siControl	4	AACCCGUAGAUCCGAACUUGUG
miR-100	canonical	tut1_1_canonical	1256.33	TUT1	1	AACCCGUAGAUCCGAACUUGUG
miR-100	canonical	mtpap_1_canonical	1854.98	MTPAP	1	AACCCGUAGAUCCGAACUUGUG
miR-100	canonical	papd5_1_canonical	3264.09	PAPD5	1	AACCCGUAGAUCCGAACUUGUG
miR-100	canonical	zcchc11_2_canonical	3346.86	ZCCHC11	2	AACCCGUAGAUCCGAACUUGUG
miR-100	canonical	papd4_2_canonical	1850.2	PAPD4	2	AACCCGUAGAUCCGAACUUGUG
miR-100	canonical	papd5_2_canonical	3379.42	PAPD5	2	AACCCGUAGAUCCGAACUUGUG
miR-100	canonical	zcchc11_1_canonical	3130.71	ZCCHC11	1	AACCCGUAGAUCCGAACUUGUG
miR-100	canonical	trnt_1_canonical	3484.42	TRNT	1	AACCCGUAGAUCCGAACUUGUG
miR-100	canonical	zcchc6_2_canonical	3165.9	ZCCHC6	2	AACCCGUAGAUCCGAACUUGUG
miR-100	canonical	papolg_2_canonical	3535.04	PAPOLG	2	AACCCGUAGAUCCGAACUUGUG
miR-100	canonical	siControl_2_canonical	3485.25	siControl	2	AACCCGUAGAUCCGAACUUGUG
miR-100	canonical	papolg_1_canonical	2614.9	PAPOLG	1	AACCCGUAGAUCCGAACUUGUG
miR-100	canonical	tut1_2_canonical	1123.54	TUT1	2	AACCCGUAGAUCCGAACUUGUG
miR-100	canonical	trnt_2_canonical	2907.07	TRNT	2	AACCCGUAGAUCCGAACUUGUG
miR-100	canonical	papd4_1_canonical	1944.04	PAPD4	1	AACCCGUAGAUCCGAACUUGUG
miR-100	canonical	siControl_3_canonical	3437.36	siControl	3	AACCCGUAGAUCCGAACUUGUG
miR-100	canonical	siControl_1_canonical	2848.32	siControl	1	AACCCGUAGAUCCGAACUUGUG
miR-100	canonical	mtpap_2_canonical	1496.58	MTPAP	2	AACCCGUAGAUCCGAACUUGUG
miR-100	V1	tut1_1_V1	288.871	TUT1	1	AACCCGUAGAUCCGAACUUGUGA	A
miR-100	V1	siControl_3_V1	420.331	siControl	3	AACCCGUAGAUCCGAACUUGUGA	A
miR-100	V1	zcchc6_1_V1	550.31	ZCCHC6	1	AACCCGUAGAUCCGAACUUGUGA	A
miR-100	V1	trnt_2_V1	382.085	TRNT	2	AACCCGUAGAUCCGAACUUGUGA	A
miR-100	V1	mtpap_1_V1	304.331	MTPAP	1	AACCCGUAGAUCCGAACUUGUGA	A
miR-100	V1	siControl_2_V1	618.773	siControl	2	AACCCGUAGAUCCGAACUUGUGA	A
miR-100	V1	papolg_2_V1	434.11	PAPOLG	2	AACCCGUAGAUCCGAACUUGUGA	A
miR-100	V1	papd4_1_V1	305.763	PAPD4	1	AACCCGUAGAUCCGAACUUGUGA	A
miR-100	V1	papd4_2_V1	220.068	PAPD4	2	AACCCGUAGAUCCGAACUUGUGA	A
miR-100	V1	papolg_1_V1	300.413	PAPOLG	1	AACCCGUAGAUCCGAACUUGUGA	A
miR-100	V1	mtpap_2_V1	201.187	MTPAP	2	AACCCGUAGAUCCGAACUUGUGA	A
miR-100	V1	papd5_1_V1	271.206	PAPD5	1	AACCCGUAGAUCCGAACUUGUGA	A
miR-100	V1	papd5_2_V1	245.438	PAPD5	2	AACCCGUAGAUCCGAACUUGUGA	A
miR-100	V1	zcchc11_2_V1	348.61	ZCCHC11	2	AACCCGUAGAUCCGAACUUGUGA	A
miR-100	V1	trnt_1_V1	458.916	TRNT	1	AACCCGUAGAUCCGAACUUGUGA	A
miR-100	V1	siControl_4_V1	418.404	siControl	4	AACCCGUAGAUCCGAACUUGUGA	A
miR-100	V1	zcchc11_1_V1	394.381	ZCCHC11	1	AACCCGUAGAUCCGAACUUGUGA	A
miR-100	V1	zcchc6_2_V1	486.203	ZCCHC6	2	AACCCGUAGAUCCGAACUUGUGA	A
miR-100	V1	tut1_2_V1	225.034	TUT1	2	AACCCGUAGAUCCGAACUUGUGA	A
miR-100	V1	siControl_1_V1	520.747	siControl	1	AACCCGUAGAUCCGAACUUGUGA	A
miR-100	V2	trnt_1_V2	142.293	TRNT	1	AACCCGUAGAUCCGAACUUGUGU	U
miR-100	V2	siControl_1_V2	130.782	siControl	1	AACCCGUAGAUCCGAACUUGUGU	U
miR-100	V2	papd4_2_V2	93.3733	PAPD4	2	AACCCGUAGAUCCGAACUUGUGU	U
miR-100	V2	papolg_2_V2	146.415	PAPOLG	2	AACCCGUAGAUCCGAACUUGUGU	U
miR-100	V2	siControl_3_V2	126.415	siControl	3	AACCCGUAGAUCCGAACUUGUGU	U
miR-100	V2	trnt_2_V2	142.262	TRNT	2	AACCCGUAGAUCCGAACUUGUGU	U
miR-100	V2	zcchc6_1_V2	116.905	ZCCHC6	1	AACCCGUAGAUCCGAACUUGUGU	U
miR-100	V2	papd5_1_V2	171.621	PAPD5	1	AACCCGUAGAUCCGAACUUGUGU	U
miR-100	V2	zcchc11_1_V2	80.7346	ZCCHC11	1	AACCCGUAGAUCCGAACUUGUGU	U
miR-100	V2	zcchc11_2_V2	88.5733	ZCCHC11	2	AACCCGUAGAUCCGAACUUGUGU	U
miR-100	V2	papd4_1_V2	66.4491	PAPD4	1	AACCCGUAGAUCCGAACUUGUGU	U
miR-100	V2	mtpap_2_V2	95.6295	MTPAP	2	AACCCGUAGAUCCGAACUUGUGU	U
miR-100	V2	zcchc6_2_V2	97.5967	ZCCHC6	2	AACCCGUAGAUCCGAACUUGUGU	U
miR-100	V2	papd5_2_V2	170.333	PAPD5	2	AACCCGUAGAUCCGAACUUGUGU	U
miR-100	V2	siControl_4_V2	123.86	siControl	4	AACCCGUAGAUCCGAACUUGUGU	U
miR-100	V2	tut1_1_V2	81.661	TUT1	1	AACCCGUAGAUCCGAACUUGUGU	U
miR-100	V2	mtpap_1_V2	89.1732	MTPAP	1	AACCCGUAGAUCCGAACUUGUGU	U
miR-100	V2	siControl_2_V2	144.035	siControl	2	AACCCGUAGAUCCGAACUUGUGU	U
miR-100	V2	tut1_2_V2	75.9311	TUT1	2	AACCCGUAGAUCCGAACUUGUGU	U
miR-100	V2	papolg_1_V2	116.321	PAPOLG	1	AACCCGUAGAUCCGAACUUGUGU	U
miR-101	canonical	papd5_2_canonical	79.8586	PAPD5	2	UACAGUACUGUGAUAACUGAA
miR-101	canonical	mtpap_1_canonical	25.4028	MTPAP	1	UACAGUACUGUGAUAACUGAA
miR-101	canonical	zcchc6_1_canonical	66.9079	ZCCHC6	1	UACAGUACUGUGAUAACUGAA
miR-101	canonical	trnt_2_canonical	56.7104	TRNT	2	UACAGUACUGUGAUAACUGAA
miR-101	canonical	zcchc11_1_canonical	60.6084	ZCCHC11	1	UACAGUACUGUGAUAACUGAA
miR-101	canonical	papd4_2_canonical	33.3837	PAPD4	2	UACAGUACUGUGAUAACUGAA
miR-101	canonical	trnt_1_canonical	36.392	TRNT	1	UACAGUACUGUGAUAACUGAA
miR-101	canonical	siControl_4_canonical	71.4963	siControl	4	UACAGUACUGUGAUAACUGAA
miR-101	canonical	zcchc11_2_canonical	42.5916	ZCCHC11	2	UACAGUACUGUGAUAACUGAA
miR-101	canonical	papd5_1_canonical	53.6836	PAPD5	1	UACAGUACUGUGAUAACUGAA
miR-101	canonical	tut1_2_canonical	36.8941	TUT1	2	UACAGUACUGUGAUAACUGAA
miR-101	canonical	siControl_1_canonical	64.7977	siControl	1	UACAGUACUGUGAUAACUGAA
miR-101	canonical	siControl_2_canonical	70.5127	siControl	2	UACAGUACUGUGAUAACUGAA
miR-101	canonical	papd4_1_canonical	60.7488	PAPD4	1	UACAGUACUGUGAUAACUGAA
miR-101	canonical	papolg_1_canonical	49.117	PAPOLG	1	UACAGUACUGUGAUAACUGAA
miR-101	canonical	zcchc6_2_canonical	73.356	ZCCHC6	2	UACAGUACUGUGAUAACUGAA
miR-101	canonical	tut1_1_canonical	36.5778	TUT1	1	UACAGUACUGUGAUAACUGAA
miR-101	canonical	mtpap_2_canonical	45.7643	MTPAP	2	UACAGUACUGUGAUAACUGAA
miR-101	canonical	papolg_2_canonical	37.6101	PAPOLG	2	UACAGUACUGUGAUAACUGAA
miR-101	canonical	siControl_3_canonical	55.4299	siControl	3	UACAGUACUGUGAUAACUGAA
miR-101	V1	siControl_4_V1	10.987	siControl	4	UACAGUACUGUGAUAACUGAAU	U
miR-101	V1	zcchc11_2_V1	19.0909	ZCCHC11	2	UACAGUACUGUGAUAACUGAAU	U
miR-101	V1	papd4_2_V1	26.2097	PAPD4	2	UACAGUACUGUGAUAACUGAAU	U
miR-101	V1	papolg_1_V1	31.3867	PAPOLG	1	UACAGUACUGUGAUAACUGAAU	U
miR-101	V1	tut1_2_V1	17.3	TUT1	2	UACAGUACUGUGAUAACUGAAU	U
miR-101	V1	tut1_1_V1	17.709	TUT1	1	UACAGUACUGUGAUAACUGAAU	U
miR-101	V1	zcchc6_2_V1	19.0152	ZCCHC6	2	UACAGUACUGUGAUAACUGAAU	U
miR-101	V1	zcchc6_1_V1	23.6646	ZCCHC6	1	UACAGUACUGUGAUAACUGAAU	U
miR-101	V1	papd4_1_V1	19.8354	PAPD4	1	UACAGUACUGUGAUAACUGAAU	U
miR-101	V1	siControl_1_V1	19.7163	siControl	1	UACAGUACUGUGAUAACUGAAU	U
miR-101	V1	papd5_1_V1	24.997	PAPD5	1	UACAGUACUGUGAUAACUGAAU	U
miR-101	V1	mtpap_1_V1	17.8249	MTPAP	1	UACAGUACUGUGAUAACUGAAU	U
miR-101	V1	trnt_1_V1	26.5612	TRNT	1	UACAGUACUGUGAUAACUGAAU	U
miR-101	V1	papd5_2_V1	13.6273	PAPD5	2	UACAGUACUGUGAUAACUGAAU	U
miR-101	V1	mtpap_2_V1	13.6799	MTPAP	2	UACAGUACUGUGAUAACUGAAU	U
miR-101	V1	papolg_2_V1	46.6009	PAPOLG	2	UACAGUACUGUGAUAACUGAAU	U
miR-101	V1	trnt_2_V1	23.3168	TRNT	2	UACAGUACUGUGAUAACUGAAU	U
miR-101	V1	siControl_2_V1	25.9341	siControl	2	UACAGUACUGUGAUAACUGAAU	U
miR-101	V1	siControl_3_V1	24.2734	siControl	3	UACAGUACUGUGAUAACUGAAU	U
miR-101	V1	zcchc11_1_V1	0.000607094	ZCCHC11	1	UACAGUACUGUGAUAACUGAAU	U
miR-101	V2	siControl_4_V2	44.3424	siControl	4	UACAGUACUGUGAUAACUGAAA	A
miR-101	V2	zcchc11_1_V2	40.1968	ZCCHC11	1	UACAGUACUGUGAUAACUGAAA	A
miR-101	V2	tut1_2_V2	27.4315	TUT1	2	UACAGUACUGUGAUAACUGAAA	A
miR-101	V2	tut1_1_V2	31.0585	TUT1	1	UACAGUACUGUGAUAACUGAAA	A
miR-101	V2	mtpap_1_V2	20.037	MTPAP	1	UACAGUACUGUGAUAACUGAAA	A
miR-101	V2	siControl_3_V2	47.287	siControl	3	UACAGUACUGUGAUAACUGAAA	A
miR-101	V2	papd5_1_V2	29.7776	PAPD5	1	UACAGUACUGUGAUAACUGAAA	A
miR-101	V2	trnt_1_V2	36.3003	TRNT	1	UACAGUACUGUGAUAACUGAAA	A
miR-101	V2	papd4_2_V2	46.9603	PAPD4	2	UACAGUACUGUGAUAACUGAAA	A
miR-101	V2	siControl_1_V2	41.8206	siControl	1	UACAGUACUGUGAUAACUGAAA	A
miR-101	V2	trnt_2_V2	37.727	TRNT	2	UACAGUACUGUGAUAACUGAAA	A
miR-101	V2	papd4_1_V2	27.7098	PAPD4	1	UACAGUACUGUGAUAACUGAAA	A
miR-101	V2	papd5_2_V2	23.0196	PAPD5	2	UACAGUACUGUGAUAACUGAAA	A
miR-101	V2	papolg_1_V2	39.4864	PAPOLG	1	UACAGUACUGUGAUAACUGAAA	A
miR-101	V2	zcchc6_2_V2	27.5293	ZCCHC6	2	UACAGUACUGUGAUAACUGAAA	A
miR-101	V2	siControl_2_V2	42.016	siControl	2	UACAGUACUGUGAUAACUGAAA	A
miR-101	V2	papolg_2_V2	53.1135	PAPOLG	2	UACAGUACUGUGAUAACUGAAA	A
miR-101	V2	zcchc11_2_V2	43.5843	ZCCHC11	2	UACAGUACUGUGAUAACUGAAA	A
miR-101	V2	mtpap_2_V2	14.6844	MTPAP	2	UACAGUACUGUGAUAACUGAAA	A
miR-101	V2	zcchc6_1_V2	55.8288	ZCCHC6	1	UACAGUACUGUGAUAACUGAAA	A
miR-103	canonical	trnt_2_canonical	681.295	TRNT	2	AGCAGCAUUGUACAGGGCUAUGA
miR-103	canonical	trnt_1_canonical	752.273	TRNT	1	AGCAGCAUUGUACAGGGCUAUGA
miR-103	canonical	siControl_4_canonical	628.796	siControl	4	AGCAGCAUUGUACAGGGCUAUGA
miR-103	canonical	papd5_1_canonical	674.773	PAPD5	1	AGCAGCAUUGUACAGGGCUAUGA
miR-103	canonical	papolg_1_canonical	526.272	PAPOLG	1	AGCAGCAUUGUACAGGGCUAUGA
miR-103	canonical	siControl_3_canonical	714.935	siControl	3	AGCAGCAUUGUACAGGGCUAUGA
miR-103	canonical	zcchc11_2_canonical	614.578	ZCCHC11	2	AGCAGCAUUGUACAGGGCUAUGA
miR-103	canonical	mtpap_2_canonical	392.135	MTPAP	2	AGCAGCAUUGUACAGGGCUAUGA
miR-103	canonical	zcchc6_1_canonical	355.767	ZCCHC6	1	AGCAGCAUUGUACAGGGCUAUGA
miR-103	canonical	papd5_2_canonical	729.354	PAPD5	2	AGCAGCAUUGUACAGGGCUAUGA
miR-103	canonical	mtpap_1_canonical	414.785	MTPAP	1	AGCAGCAUUGUACAGGGCUAUGA
miR-103	canonical	tut1_1_canonical	320.435	TUT1	1	AGCAGCAUUGUACAGGGCUAUGA
miR-103	canonical	zcchc11_1_canonical	557.738	ZCCHC11	1	AGCAGCAUUGUACAGGGCUAUGA
miR-103	canonical	papd4_2_canonical	469.733	PAPD4	2	AGCAGCAUUGUACAGGGCUAUGA
miR-103	canonical	siControl_2_canonical	779.263	siControl	2	AGCAGCAUUGUACAGGGCUAUGA
miR-103	canonical	zcchc6_2_canonical	588.411	ZCCHC6	2	AGCAGCAUUGUACAGGGCUAUGA
miR-103	canonical	tut1_2_canonical	294.543	TUT1	2	AGCAGCAUUGUACAGGGCUAUGA
miR-103	canonical	papolg_2_canonical	536.018	PAPOLG	2	AGCAGCAUUGUACAGGGCUAUGA
miR-103	canonical	papd4_1_canonical	379.659	PAPD4	1	AGCAGCAUUGUACAGGGCUAUGA
miR-103	canonical	siControl_1_canonical	595.25	siControl	1	AGCAGCAUUGUACAGGGCUAUGA
miR-103	V1	mtpap_2_V1	7.54664	MTPAP	2	AGCAGCAUUGUACAGGGCUAUGAU	U
miR-103	V1	siControl_1_V1	17.0583	siControl	1	AGCAGCAUUGUACAGGGCUAUGAU	U
miR-103	V1	tut1_2_V1	10.3425	TUT1	2	AGCAGCAUUGUACAGGGCUAUGAU	U
miR-103	V1	siControl_2_V1	9.28869	siControl	2	AGCAGCAUUGUACAGGGCUAUGAU	U
miR-103	V1	papolg_1_V1	18.2344	PAPOLG	1	AGCAGCAUUGUACAGGGCUAUGAU	U
miR-103	V1	papd5_1_V1	27.0747	PAPD5	1	AGCAGCAUUGUACAGGGCUAUGAU	U
miR-103	V1	zcchc11_1_V1	1.62889	ZCCHC11	1	AGCAGCAUUGUACAGGGCUAUGAU	U
miR-103	V1	trnt_2_V1	28.5163	TRNT	2	AGCAGCAUUGUACAGGGCUAUGAU	U
miR-103	V1	tut1_1_V1	10.0861	TUT1	1	AGCAGCAUUGUACAGGGCUAUGAU	U
miR-103	V1	zcchc6_2_V1	15.3582	ZCCHC6	2	AGCAGCAUUGUACAGGGCUAUGAU	U
miR-103	V1	siControl_3_V1	16.6934	siControl	3	AGCAGCAUUGUACAGGGCUAUGAU	U
miR-103	V1	siControl_4_V1	17.8407	siControl	4	AGCAGCAUUGUACAGGGCUAUGAU	U
miR-103	V1	papd5_2_V1	10.3039	PAPD5	2	AGCAGCAUUGUACAGGGCUAUGAU	U
miR-103	V1	trnt_1_V1	18.9186	TRNT	1	AGCAGCAUUGUACAGGGCUAUGAU	U
miR-103	V1	papd4_1_V1	12.7756	PAPD4	1	AGCAGCAUUGUACAGGGCUAUGAU	U
miR-103	V1	mtpap_1_V1	14.6237	MTPAP	1	AGCAGCAUUGUACAGGGCUAUGAU	U
miR-103	V1	zcchc6_1_V1	29.5654	ZCCHC6	1	AGCAGCAUUGUACAGGGCUAUGAU	U
miR-103	V1	papd4_2_V1	18.6074	PAPD4	2	AGCAGCAUUGUACAGGGCUAUGAU	U
miR-103	V1	papolg_2_V1	11.4669	PAPOLG	2	AGCAGCAUUGUACAGGGCUAUGAU	U
miR-103	V1	zcchc11_2_V1	18.1704	ZCCHC11	2	AGCAGCAUUGUACAGGGCUAUGAU	U
miR-103	V2	papd5_1_V2	11.0851	PAPD5	1	AGCAGCAUUGUACAGGGCUAUGAAU	AU
miR-103	V2	zcchc6_1_V2	12.9106	ZCCHC6	1	AGCAGCAUUGUACAGGGCUAUGAAU	AU
miR-103	V2	mtpap_1_V2	0.000351064	MTPAP	1	AGCAGCAUUGUACAGGGCUAUGAAU	AU
miR-103	V2	trnt_1_V2	5.56291	TRNT	1	AGCAGCAUUGUACAGGGCUAUGAAU	AU
miR-103	V2	zcchc11_1_V2	17.3943	ZCCHC11	1	AGCAGCAUUGUACAGGGCUAUGAAU	AU
miR-103	V2	tut1_2_V2	14.1333	TUT1	2	AGCAGCAUUGUACAGGGCUAUGAAU	AU
miR-103	V2	papd5_2_V2	13.2531	PAPD5	2	AGCAGCAUUGUACAGGGCUAUGAAU	AU
miR-103	V2	trnt_2_V2	1.60266	TRNT	2	AGCAGCAUUGUACAGGGCUAUGAAU	AU
miR-103	V2	papd4_2_V2	13.3509	PAPD4	2	AGCAGCAUUGUACAGGGCUAUGAAU	AU
miR-103	V2	zcchc6_2_V2	8.57014	ZCCHC6	2	AGCAGCAUUGUACAGGGCUAUGAAU	AU
miR-103	V2	papolg_1_V2	7.72837	PAPOLG	1	AGCAGCAUUGUACAGGGCUAUGAAU	AU
miR-103	V2	siControl_3_V2	9.89719	siControl	3	AGCAGCAUUGUACAGGGCUAUGAAU	AU
miR-103	V2	siControl_2_V2	13.2923	siControl	2	AGCAGCAUUGUACAGGGCUAUGAAU	AU
miR-103	V2	papolg_2_V2	12.2142	PAPOLG	2	AGCAGCAUUGUACAGGGCUAUGAAU	AU
miR-103	V2	tut1_1_V2	8.14439	TUT1	1	AGCAGCAUUGUACAGGGCUAUGAAU	AU
miR-103	V2	papd4_1_V2	8.92727	PAPD4	1	AGCAGCAUUGUACAGGGCUAUGAAU	AU
miR-103	V2	mtpap_2_V2	10.0853	MTPAP	2	AGCAGCAUUGUACAGGGCUAUGAAU	AU
miR-103	V2	siControl_1_V2	3.04359	siControl	1	AGCAGCAUUGUACAGGGCUAUGAAU	AU
miR-103	V2	siControl_4_V2	11.3353	siControl	4	AGCAGCAUUGUACAGGGCUAUGAAU	AU
miR-103	V2	zcchc11_2_V2	13.8916	ZCCHC11	2	AGCAGCAUUGUACAGGGCUAUGAAU	AU
miR-106a	canonical	zcchc6_1_canonical	79.3053	ZCCHC6	1	AAAAGUGCUUACAGUGCAGGUAG
miR-106a	canonical	siControl_2_canonical	94.2791	siControl	2	AAAAGUGCUUACAGUGCAGGUAG
miR-106a	canonical	mtpap_2_canonical	60.2828	MTPAP	2	AAAAGUGCUUACAGUGCAGGUAG
miR-106a	canonical	siControl_4_canonical	75.8299	siControl	4	AAAAGUGCUUACAGUGCAGGUAG
miR-106a	canonical	siControl_3_canonical	65.244	siControl	3	AAAAGUGCUUACAGUGCAGGUAG
miR-106a	canonical	papd5_2_canonical	89.6846	PAPD5	2	AAAAGUGCUUACAGUGCAGGUAG
miR-106a	canonical	papd4_1_canonical	58.163	PAPD4	1	AAAAGUGCUUACAGUGCAGGUAG
miR-106a	canonical	papd4_2_canonical	52.5448	PAPD4	2	AAAAGUGCUUACAGUGCAGGUAG
miR-106a	canonical	tut1_1_canonical	60.7891	TUT1	1	AAAAGUGCUUACAGUGCAGGUAG
miR-106a	canonical	trnt_2_canonical	93.4507	TRNT	2	AAAAGUGCUUACAGUGCAGGUAG
miR-106a	canonical	tut1_2_canonical	63.6628	TUT1	2	AAAAGUGCUUACAGUGCAGGUAG
miR-106a	canonical	zcchc6_2_canonical	101.047	ZCCHC6	2	AAAAGUGCUUACAGUGCAGGUAG
miR-106a	canonical	siControl_1_canonical	91.7699	siControl	1	AAAAGUGCUUACAGUGCAGGUAG
miR-106a	canonical	zcchc11_2_canonical	87.415	ZCCHC11	2	AAAAGUGCUUACAGUGCAGGUAG
miR-106a	canonical	zcchc11_1_canonical	84.423	ZCCHC11	1	AAAAGUGCUUACAGUGCAGGUAG
miR-106a	canonical	papolg_2_canonical	47.4068	PAPOLG	2	AAAAGUGCUUACAGUGCAGGUAG
miR-106a	canonical	papolg_1_canonical	80.9848	PAPOLG	1	AAAAGUGCUUACAGUGCAGGUAG
miR-106a	canonical	mtpap_1_canonical	64.8602	MTPAP	1	AAAAGUGCUUACAGUGCAGGUAG
miR-106a	canonical	papd5_1_canonical	81.6086	PAPD5	1	AAAAGUGCUUACAGUGCAGGUAG
miR-106a	canonical	trnt_1_canonical	64.2256	TRNT	1	AAAAGUGCUUACAGUGCAGGUAG
miR-106a	V1	zcchc6_1_V1	26.615	ZCCHC6	1	AAAAGUGCUUACAGUGCAGGUAGA	A
miR-106a	V1	trnt_2_V1	20.3456	TRNT	2	AAAAGUGCUUACAGUGCAGGUAGA	A
miR-106a	V1	siControl_1_V1	13.0714	siControl	1	AAAAGUGCUUACAGUGCAGGUAGA	A
miR-106a	V1	zcchc11_1_V1	15.4893	ZCCHC11	1	AAAAGUGCUUACAGUGCAGGUAGA	A
miR-106a	V1	siControl_2_V1	14.4103	siControl	2	AAAAGUGCUUACAGUGCAGGUAGA	A
miR-106a	V1	papolg_2_V1	26.9671	PAPOLG	2	AAAAGUGCUUACAGUGCAGGUAGA	A
miR-106a	V1	papd4_2_V1	20.1279	PAPD4	2	AAAAGUGCUUACAGUGCAGGUAGA	A
miR-106a	V1	papd4_1_V1	17.4821	PAPD4	1	AAAAGUGCUUACAGUGCAGGUAGA	A
miR-106a	V1	tut1_1_V1	18.798	TUT1	1	AAAAGUGCUUACAGUGCAGGUAGA	A
miR-106a	V1	papolg_1_V1	19.43	PAPOLG	1	AAAAGUGCUUACAGUGCAGGUAGA	A
miR-106a	V1	papd5_1_V1	18.7639	PAPD5	1	AAAAGUGCUUACAGUGCAGGUAGA	A
miR-106a	V1	trnt_1_V1	28.7448	TRNT	1	AAAAGUGCUUACAGUGCAGGUAGA	A
miR-106a	V1	mtpap_2_V1	10.1751	MTPAP	2	AAAAGUGCUUACAGUGCAGGUAGA	A
miR-106a	V1	zcchc6_2_V1	17.1867	ZCCHC6	2	AAAAGUGCUUACAGUGCAGGUAGA	A
miR-106a	V1	siControl_3_V1	12.9034	siControl	3	AAAAGUGCUUACAGUGCAGGUAGA	A
miR-106a	V1	zcchc11_2_V1	9.88657	ZCCHC11	2	AAAAGUGCUUACAGUGCAGGUAGA	A
miR-106a	V1	mtpap_1_V1	27.4284	MTPAP	1	AAAAGUGCUUACAGUGCAGGUAGA	A
miR-106a	V1	papd5_2_V1	6.98059	PAPD5	2	AAAAGUGCUUACAGUGCAGGUAGA	A
miR-106a	V1	siControl_4_V1	9.464	siControl	4	AAAAGUGCUUACAGUGCAGGUAGA	A
miR-106a	V1	tut1_2_V1	7.36079	TUT1	2	AAAAGUGCUUACAGUGCAGGUAGA	A
miR-106a	V2	papd4_2_V2	20.5529	PAPD4	2	AAAAGUGCUUACAGUGCAGGUAGU	U
miR-106a	V2	papolg_1_V2	22.0706	PAPOLG	1	AAAAGUGCUUACAGUGCAGGUAGU	U
miR-106a	V2	tut1_1_V2	22.4657	TUT1	1	AAAAGUGCUUACAGUGCAGGUAGU	U
miR-106a	V2	zcchc11_2_V2	25.5887	ZCCHC11	2	AAAAGUGCUUACAGUGCAGGUAGU	U
miR-106a	V2	siControl_3_V2	20.3315	siControl	3	AAAAGUGCUUACAGUGCAGGUAGU	U
miR-106a	V2	papd4_1_V2	12.4489	PAPD4	1	AAAAGUGCUUACAGUGCAGGUAGU	U
miR-106a	V2	siControl_1_V2	14.4481	siControl	1	AAAAGUGCUUACAGUGCAGGUAGU	U
miR-106a	V2	trnt_1_V2	17.2217	TRNT	1	AAAAGUGCUUACAGUGCAGGUAGU	U
miR-106a	V2	zcchc6_1_V2	17.8626	ZCCHC6	1	AAAAGUGCUUACAGUGCAGGUAGU	U
miR-106a	V2	papd5_2_V2	20.578	PAPD5	2	AAAAGUGCUUACAGUGCAGGUAGU	U
miR-106a	V2	mtpap_2_V2	12.8448	MTPAP	2	AAAAGUGCUUACAGUGCAGGUAGU	U
miR-106a	V2	trnt_2_V2	6.21321	TRNT	2	AAAAGUGCUUACAGUGCAGGUAGU	U
miR-106a	V2	zcchc6_2_V2	15.9889	ZCCHC6	2	AAAAGUGCUUACAGUGCAGGUAGU	U
miR-106a	V2	papd5_1_V2	18.782	PAPD5	1	AAAAGUGCUUACAGUGCAGGUAGU	U
miR-106a	V2	papolg_2_V2	22.4389	PAPOLG	2	AAAAGUGCUUACAGUGCAGGUAGU	U
miR-106a	V2	siControl_4_V2	16.5863	siControl	4	AAAAGUGCUUACAGUGCAGGUAGU	U
miR-106a	V2	zcchc11_1_V2	17.3943	ZCCHC11	1	AAAAGUGCUUACAGUGCAGGUAGU	U
miR-106a	V2	siControl_2_V2	16.2637	siControl	2	AAAAGUGCUUACAGUGCAGGUAGU	U
miR-106a	V2	mtpap_1_V2	3.31114	MTPAP	1	AAAAGUGCUUACAGUGCAGGUAGU	U
miR-106a	V2	tut1_2_V2	21.1735	TUT1	2	AAAAGUGCUUACAGUGCAGGUAGU	U
miR-106b	canonical	papd5_2_canonical	305.856	PAPD5	2	UAAAGUGCUGACAGUGCAGAU
miR-106b	canonical	zcchc6_2_canonical	243.933	ZCCHC6	2	UAAAGUGCUGACAGUGCAGAU
miR-106b	canonical	papd5_1_canonical	228.937	PAPD5	1	UAAAGUGCUGACAGUGCAGAU
miR-106b	canonical	papd4_1_canonical	197.794	PAPD4	1	UAAAGUGCUGACAGUGCAGAU
miR-106b	canonical	siControl_4_canonical	242.24	siControl	4	UAAAGUGCUGACAGUGCAGAU
miR-106b	canonical	mtpap_1_canonical	170.772	MTPAP	1	UAAAGUGCUGACAGUGCAGAU
miR-106b	canonical	siControl_2_canonical	267.435	siControl	2	UAAAGUGCUGACAGUGCAGAU
miR-106b	canonical	papd4_2_canonical	177.092	PAPD4	2	UAAAGUGCUGACAGUGCAGAU
miR-106b	canonical	zcchc11_1_canonical	260.056	ZCCHC11	1	UAAAGUGCUGACAGUGCAGAU
miR-106b	canonical	papolg_1_canonical	193.814	PAPOLG	1	UAAAGUGCUGACAGUGCAGAU
miR-106b	canonical	mtpap_2_canonical	162.949	MTPAP	2	UAAAGUGCUGACAGUGCAGAU
miR-106b	canonical	siControl_1_canonical	196.062	siControl	1	UAAAGUGCUGACAGUGCAGAU
miR-106b	canonical	siControl_3_canonical	222.269	siControl	3	UAAAGUGCUGACAGUGCAGAU
miR-106b	canonical	zcchc11_2_canonical	241.374	ZCCHC11	2	UAAAGUGCUGACAGUGCAGAU
miR-106b	canonical	papolg_2_canonical	196.807	PAPOLG	2	UAAAGUGCUGACAGUGCAGAU
miR-106b	canonical	zcchc6_1_canonical	177.245	ZCCHC6	1	UAAAGUGCUGACAGUGCAGAU
miR-106b	canonical	tut1_2_canonical	131.421	TUT1	2	UAAAGUGCUGACAGUGCAGAU
miR-106b	canonical	trnt_1_canonical	243.474	TRNT	1	UAAAGUGCUGACAGUGCAGAU
miR-106b	canonical	trnt_2_canonical	285.696	TRNT	2	UAAAGUGCUGACAGUGCAGAU
miR-106b	canonical	tut1_1_canonical	135.093	TUT1	1	UAAAGUGCUGACAGUGCAGAU
miR-106b	V1	papd4_1_V1	23.3654	PAPD4	1	UAAAGUGCUGACAGUGCAGAUU	U
miR-106b	V1	trnt_1_V1	27.653	TRNT	1	UAAAGUGCUGACAGUGCAGAUU	U
miR-106b	V1	mtpap_2_V1	11.9275	MTPAP	2	UAAAGUGCUGACAGUGCAGAUU	U
miR-106b	V1	trnt_2_V1	27.0307	TRNT	2	UAAAGUGCUGACAGUGCAGAUU	U
miR-106b	V1	papd5_1_V1	28.1136	PAPD5	1	UAAAGUGCUGACAGUGCAGAUU	U
miR-106b	V1	tut1_2_V1	15.3121	TUT1	2	UAAAGUGCUGACAGUGCAGAUU	U
miR-106b	V1	mtpap_1_V1	24.2272	MTPAP	1	UAAAGUGCUGACAGUGCAGAUU	U
miR-106b	V1	zcchc6_2_V1	29.072	ZCCHC6	2	UAAAGUGCUGACAGUGCAGAUU	U
miR-106b	V1	papolg_1_V1	13.4517	PAPOLG	1	UAAAGUGCUGACAGUGCAGAUU	U
miR-106b	V1	tut1_1_V1	23.154	TUT1	1	UAAAGUGCUGACAGUGCAGAUU	U
miR-106b	V1	siControl_1_V1	17.0583	siControl	1	UAAAGUGCUGACAGUGCAGAUU	U
miR-106b	V1	zcchc6_1_V1	17.7639	ZCCHC6	1	UAAAGUGCUGACAGUGCAGAUU	U
miR-106b	V1	siControl_2_V1	18.2516	siControl	2	UAAAGUGCUGACAGUGCAGAUU	U
miR-106b	V1	papd4_2_V1	17.8472	PAPD4	2	UAAAGUGCUGACAGUGCAGAUU	U
miR-106b	V1	siControl_4_V1	26.2174	siControl	4	UAAAGUGCUGACAGUGCAGAUU	U
miR-106b	V1	siControl_3_V1	29.0109	siControl	3	UAAAGUGCUGACAGUGCAGAUU	U
miR-106b	V1	papd5_2_V1	10.3039	PAPD5	2	UAAAGUGCUGACAGUGCAGAUU	U
miR-106b	V1	papolg_2_V1	35.234	PAPOLG	2	UAAAGUGCUGACAGUGCAGAUU	U
miR-106b	V1	zcchc11_1_V1	3.16828	ZCCHC11	1	UAAAGUGCUGACAGUGCAGAUU	U
miR-106b	V1	zcchc11_2_V1	27.3748	ZCCHC11	2	UAAAGUGCUGACAGUGCAGAUU	U
miR-106b	V2	siControl_1_V2	176.403	siControl	1	UAAAGUGCUGACAGUGCAGAUA	A
miR-106b	V2	mtpap_1_V2	131.547	MTPAP	1	UAAAGUGCUGACAGUGCAGAUA	A
miR-106b	V2	siControl_2_V2	235.159	siControl	2	UAAAGUGCUGACAGUGCAGAUA	A
miR-106b	V2	siControl_3_V2	206.412	siControl	3	UAAAGUGCUGACAGUGCAGAUA	A
miR-106b	V2	tut1_2_V2	107.221	TUT1	2	UAAAGUGCUGACAGUGCAGAUA	A
miR-106b	V2	trnt_1_V2	261.004	TRNT	1	UAAAGUGCUGACAGUGCAGAUA	A
miR-106b	V2	papd5_2_V2	180.913	PAPD5	2	UAAAGUGCUGACAGUGCAGAUA	A
miR-106b	V2	trnt_2_V2	206.827	TRNT	2	UAAAGUGCUGACAGUGCAGAUA	A
miR-106b	V2	zcchc11_2_V2	191.148	ZCCHC11	2	UAAAGUGCUGACAGUGCAGAUA	A
miR-106b	V2	zcchc6_2_V2	194.867	ZCCHC6	2	UAAAGUGCUGACAGUGCAGAUA	A
miR-106b	V2	papolg_2_V2	171.978	PAPOLG	2	UAAAGUGCUGACAGUGCAGAUA	A
miR-106b	V2	tut1_1_V2	102.666	TUT1	1	UAAAGUGCUGACAGUGCAGAUA	A
miR-106b	V2	papd5_1_V2	244.193	PAPD5	1	UAAAGUGCUGACAGUGCAGAUA	A
miR-106b	V2	zcchc6_1_V2	210.995	ZCCHC6	1	UAAAGUGCUGACAGUGCAGAUA	A
miR-106b	V2	papd4_2_V2	138.986	PAPD4	2	UAAAGUGCUGACAGUGCAGAUA	A
miR-106b	V2	papd4_1_V2	146.276	PAPD4	1	UAAAGUGCUGACAGUGCAGAUA	A
miR-106b	V2	siControl_4_V2	225.883	siControl	4	UAAAGUGCUGACAGUGCAGAUA	A
miR-106b	V2	zcchc11_1_V2	173.212	ZCCHC11	1	UAAAGUGCUGACAGUGCAGAUA	A
miR-106b	V2	papolg_1_V2	172.667	PAPOLG	1	UAAAGUGCUGACAGUGCAGAUA	A
miR-106b	V2	mtpap_2_V2	114.026	MTPAP	2	UAAAGUGCUGACAGUGCAGAUA	A
miR-10a	canonical	tut1_1_canonical	88.34	TUT1	1	UACCCUGUAGAUCCGAAUUUGUG
miR-10a	canonical	siControl_2_canonical	238.576	siControl	2	UACCCUGUAGAUCCGAAUUUGUG
miR-10a	canonical	siControl_1_canonical	241.915	siControl	1	UACCCUGUAGAUCCGAAUUUGUG
miR-10a	canonical	siControl_4_canonical	209.304	siControl	4	UACCCUGUAGAUCCGAAUUUGUG
miR-10a	canonical	papd5_1_canonical	199.086	PAPD5	1	UACCCUGUAGAUCCGAAUUUGUG
miR-10a	canonical	siControl_3_canonical	248.767	siControl	3	UACCCUGUAGAUCCGAAUUUGUG
miR-10a	canonical	trnt_1_canonical	240.134	TRNT	1	UACCCUGUAGAUCCGAAUUUGUG
miR-10a	canonical	mtpap_1_canonical	156.235	MTPAP	1	UACCCUGUAGAUCCGAAUUUGUG
miR-10a	canonical	papd5_2_canonical	262.621	PAPD5	2	UACCCUGUAGAUCCGAAUUUGUG
miR-10a	canonical	tut1_2_canonical	84.5758	TUT1	2	UACCCUGUAGAUCCGAAUUUGUG
miR-10a	canonical	mtpap_2_canonical	124.579	MTPAP	2	UACCCUGUAGAUCCGAAUUUGUG
miR-10a	canonical	zcchc11_2_canonical	238.451	ZCCHC11	2	UACCCUGUAGAUCCGAAUUUGUG
miR-10a	canonical	zcchc6_2_canonical	248.364	ZCCHC6	2	UACCCUGUAGAUCCGAAUUUGUG
miR-10a	canonical	zcchc11_1_canonical	209.45	ZCCHC11	1	UACCCUGUAGAUCCGAAUUUGUG
miR-10a	canonical	papd4_2_canonical	161.414	PAPD4	2	UACCCUGUAGAUCCGAAUUUGUG
miR-10a	canonical	papolg_1_canonical	222.237	PAPOLG	1	UACCCUGUAGAUCCGAAUUUGUG
miR-10a	canonical	trnt_2_canonical	202.817	TRNT	2	UACCCUGUAGAUCCGAAUUUGUG
miR-10a	canonical	papd4_1_canonical	185.727	PAPD4	1	UACCCUGUAGAUCCGAAUUUGUG
miR-10a	canonical	papolg_2_canonical	319.266	PAPOLG	2	UACCCUGUAGAUCCGAAUUUGUG
miR-10a	canonical	zcchc6_1_canonical	252.869	ZCCHC6	1	UACCCUGUAGAUCCGAAUUUGUG
miR-10a	V1	tut1_1_V1	25.332	TUT1	1	UACCCUGUAGAUCCGAAUUUGUGA	A
miR-10a	V1	trnt_1_V1	38.5711	TRNT	1	UACCCUGUAGAUCCGAAUUUGUGA	A
miR-10a	V1	zcchc11_2_V1	32.8975	ZCCHC11	2	UACCCUGUAGAUCCGAAUUUGUGA	A
miR-10a	V1	zcchc6_1_V1	39.8917	ZCCHC6	1	UACCCUGUAGAUCCGAAUUUGUGA	A
miR-10a	V1	papd5_2_V1	19.4433	PAPD5	2	UACCCUGUAGAUCCGAAUUUGUGA	A
miR-10a	V1	siControl_1_V1	36.9931	siControl	1	UACCCUGUAGAUCCGAAUUUGUGA	A
miR-10a	V1	trnt_2_V1	31.4874	TRNT	2	UACCCUGUAGAUCCGAAUUUGUGA	A
miR-10a	V1	zcchc11_1_V1	9.32855	ZCCHC11	1	UACCCUGUAGAUCCGAAUUUGUGA	A
miR-10a	V1	tut1_2_V1	12.3303	TUT1	2	UACCCUGUAGAUCCGAAUUUGUGA	A
miR-10a	V1	papd5_1_V1	24.997	PAPD5	1	UACCCUGUAGAUCCGAAUUUGUGA	A
miR-10a	V1	papd4_1_V1	26.8954	PAPD4	1	UACCCUGUAGAUCCGAAUUUGUGA	A
miR-10a	V1	siControl_3_V1	29.0109	siControl	3	UACCCUGUAGAUCCGAAUUUGUGA	A
miR-10a	V1	mtpap_1_V1	38.6325	MTPAP	1	UACCCUGUAGAUCCGAAUUUGUGA	A
miR-10a	V1	siControl_2_V1	31.0558	siControl	2	UACCCUGUAGAUCCGAAUUUGUGA	A
miR-10a	V1	mtpap_2_V1	16.3084	MTPAP	2	UACCCUGUAGAUCCGAAUUUGUGA	A
miR-10a	V1	siControl_4_V1	26.2174	siControl	4	UACCCUGUAGAUCCGAAUUUGUGA	A
miR-10a	V1	papolg_2_V1	35.234	PAPOLG	2	UACCCUGUAGAUCCGAAUUUGUGA	A
miR-10a	V1	papolg_1_V1	23.017	PAPOLG	1	UACCCUGUAGAUCCGAAUUUGUGA	A
miR-10a	V1	papd4_2_V1	31.5313	PAPD4	2	UACCCUGUAGAUCCGAAUUUGUGA	A
miR-10a	V1	zcchc6_2_V1	33.6433	ZCCHC6	2	UACCCUGUAGAUCCGAAUUUGUGA	A
miR-10a	V2	zcchc11_2_V2	28.288	ZCCHC11	2	UACCCUGUAGAUCCGAAUUUGUGAA	AA
miR-10a	V2	siControl_1_V2	9.88612	siControl	1	UACCCUGUAGAUCCGAAUUUGUGAA	AA
miR-10a	V2	papd5_2_V2	11.6254	PAPD5	2	UACCCUGUAGAUCCGAAUUUGUGAA	AA
miR-10a	V2	papd5_1_V2	16.5829	PAPD5	1	UACCCUGUAGAUCCGAAUUUGUGAA	AA
miR-10a	V2	tut1_1_V2	19.6014	TUT1	1	UACCCUGUAGAUCCGAAUUUGUGAA	AA
miR-10a	V2	trnt_1_V2	12.9821	TRNT	1	UACCCUGUAGAUCCGAAUUUGUGAA	AA
miR-10a	V2	zcchc11_1_V2	23.7283	ZCCHC11	1	UACCCUGUAGAUCCGAAUUUGUGAA	AA
miR-10a	V2	siControl_2_V2	10.3209	siControl	2	UACCCUGUAGAUCCGAAUUUGUGAA	AA
miR-10a	V2	zcchc6_1_V2	11.2599	ZCCHC6	1	UACCCUGUAGAUCCGAAUUUGUGAA	AA
miR-10a	V2	mtpap_2_V2	15.6042	MTPAP	2	UACCCUGUAGAUCCGAAUUUGUGAA	AA
miR-10a	V2	trnt_2_V2	6.98179	TRNT	2	UACCCUGUAGAUCCGAAUUUGUGAA	AA
miR-10a	V2	siControl_4_V2	15.086	siControl	4	UACCCUGUAGAUCCGAAUUUGUGAA	AA
miR-10a	V2	tut1_2_V2	21.9558	TUT1	2	UACCCUGUAGAUCCGAAUUUGUGAA	AA
miR-10a	V2	mtpap_1_V2	0.00121457	MTPAP	1	UACCCUGUAGAUCCGAAUUUGUGAA	AA
miR-10a	V2	papd4_2_V2	20.5529	PAPD4	2	UACCCUGUAGAUCCGAAUUUGUGAA	AA
miR-10a	V2	papd4_1_V2	7.7534	PAPD4	1	UACCCUGUAGAUCCGAAUUUGUGAA	AA
miR-10a	V2	siControl_3_V2	9.02768	siControl	3	UACCCUGUAGAUCCGAAUUUGUGAA	AA
miR-10a	V2	papolg_2_V2	22.4389	PAPOLG	2	UACCCUGUAGAUCCGAAUUUGUGAA	AA
miR-10a	V2	papolg_1_V2	20.0217	PAPOLG	1	UACCCUGUAGAUCCGAAUUUGUGAA	AA
miR-10a	V2	zcchc6_2_V2	7.74585	ZCCHC6	2	UACCCUGUAGAUCCGAAUUUGUGAA	AA
miR-10b	canonical	mtpap_2_canonical	18.8014	MTPAP	2	UACCCUGUAGAACCGAAUUUGUG
miR-10b	canonical	tut1_1_canonical	11.5317	TUT1	1	UACCCUGUAGAACCGAAUUUGUG
miR-10b	canonical	siControl_4_canonical	9.09291	siControl	4	UACCCUGUAGAACCGAAUUUGUG
miR-10b	canonical	papd5_1_canonical	8.42622	PAPD5	1	UACCCUGUAGAACCGAAUUUGUG
miR-10b	canonical	siControl_1_canonical	18.9451	siControl	1	UACCCUGUAGAACCGAAUUUGUG
miR-10b	canonical	mtpap_1_canonical	9.82771	MTPAP	1	UACCCUGUAGAACCGAAUUUGUG
miR-10b	canonical	zcchc6_1_canonical	18.5582	ZCCHC6	1	UACCCUGUAGAACCGAAUUUGUG
miR-10b	canonical	papd5_2_canonical	44.4852	PAPD5	2	UACCCUGUAGAACCGAAUUUGUG
miR-10b	canonical	siControl_2_canonical	27.2238	siControl	2	UACCCUGUAGAACCGAAUUUGUG
miR-10b	canonical	papolg_2_canonical	5.77113	PAPOLG	2	UACCCUGUAGAACCGAAUUUGUG
miR-10b	canonical	zcchc11_2_canonical	19.2056	ZCCHC11	2	UACCCUGUAGAACCGAAUUUGUG
miR-10b	canonical	trnt_2_canonical	20.8246	TRNT	2	UACCCUGUAGAACCGAAUUUGUG
miR-10b	canonical	tut1_2_canonical	5.10671	TUT1	2	UACCCUGUAGAACCGAAUUUGUG
miR-10b	canonical	papd4_2_canonical	12.4809	PAPD4	2	UACCCUGUAGAACCGAAUUUGUG
miR-10b	canonical	papd4_1_canonical	13.3434	PAPD4	1	UACCCUGUAGAACCGAAUUUGUG
miR-10b	canonical	siControl_3_canonical	8.32267	siControl	3	UACCCUGUAGAACCGAAUUUGUG
miR-10b	canonical	trnt_1_canonical	21.9185	TRNT	1	UACCCUGUAGAACCGAAUUUGUG
miR-10b	canonical	papolg_1_canonical	15.5267	PAPOLG	1	UACCCUGUAGAACCGAAUUUGUG
miR-10b	canonical	zcchc6_2_canonical	33.4808	ZCCHC6	2	UACCCUGUAGAACCGAAUUUGUG
miR-10b	canonical	zcchc11_1_canonical	27.8634	ZCCHC11	1	UACCCUGUAGAACCGAAUUUGUG
miR-10b	V1	papd4_1_V1	3.36292	PAPD4	1	UACCCUGUAGAACCGAAUUUGUGA	A
miR-10b	V1	papolg_1_V1	3.88687	PAPOLG	1	UACCCUGUAGAACCGAAUUUGUGA	A
miR-10b	V1	papd5_1_V1	12.5308	PAPD5	1	UACCCUGUAGAACCGAAUUUGUGA	A
miR-10b	V1	zcchc11_2_V1	9.88657	ZCCHC11	2	UACCCUGUAGAACCGAAUUUGUGA	A
miR-10b	V1	siControl_4_V1	4.8951	siControl	4	UACCCUGUAGAACCGAAUUUGUGA	A
miR-10b	V1	mtpap_1_V1	9.82202	MTPAP	1	UACCCUGUAGAACCGAAUUUGUGA	A
miR-10b	V1	tut1_2_V1	3.38546	TUT1	2	UACCCUGUAGAACCGAAUUUGUGA	A
miR-10b	V1	papd5_2_V1	2.82686	PAPD5	2	UACCCUGUAGAACCGAAUUUGUGA	A
miR-10b	V1	zcchc6_1_V1	20.7142	ZCCHC6	1	UACCCUGUAGAACCGAAUUUGUGA	A
miR-10b	V1	siControl_3_V1	4.37631	siControl	3	UACCCUGUAGAACCGAAUUUGUGA	A
miR-10b	V1	zcchc11_1_V1	0.000453174	ZCCHC11	1	UACCCUGUAGAACCGAAUUUGUGA	A
miR-10b	V1	papd4_2_V1	11.7654	PAPD4	2	UACCCUGUAGAACCGAAUUUGUGA	A
miR-10b	V1	siControl_1_V1	5.09774	siControl	1	UACCCUGUAGAACCGAAUUUGUGA	A
miR-10b	V1	papolg_2_V1	13.5335	PAPOLG	2	UACCCUGUAGAACCGAAUUUGUGA	A
miR-10b	V1	tut1_1_V1	4.64142	TUT1	1	UACCCUGUAGAACCGAAUUUGUGA	A
miR-10b	V1	trnt_2_V1	12.175	TRNT	2	UACCCUGUAGAACCGAAUUUGUGA	A
miR-10b	V1	siControl_2_V1	5.44761	siControl	2	UACCCUGUAGAACCGAAUUUGUGA	A
miR-10b	V1	trnt_1_V1	14.5515	TRNT	1	UACCCUGUAGAACCGAAUUUGUGA	A
miR-10b	V1	zcchc6_2_V1	8.95849	ZCCHC6	2	UACCCUGUAGAACCGAAUUUGUGA	A
miR-10b	V1	mtpap_2_V1	6.67049	MTPAP	2	UACCCUGUAGAACCGAAUUUGUGA	A
miR-10b	V2	papd4_1_V2	3.05826	PAPD4	1	UACCCUGUAGAACCGAAUUUGUGC	C
miR-10b	V2	siControl_1_V2	4.18387	siControl	1	UACCCUGUAGAACCGAAUUUGUGC	C
miR-10b	V2	papd4_2_V2	17.352	PAPD4	2	UACCCUGUAGAACCGAAUUUGUGC	C
miR-10b	V2	siControl_2_V2	12.3018	siControl	2	UACCCUGUAGAACCGAAUUUGUGC	C
miR-10b	V2	siControl_4_V2	13.5857	siControl	4	UACCCUGUAGAACCGAAUUUGUGC	C
miR-10b	V2	zcchc11_2_V2	22.8894	ZCCHC11	2	UACCCUGUAGAACCGAAUUUGUGC	C
miR-10b	V2	trnt_2_V2	4.67608	TRNT	2	UACCCUGUAGAACCGAAUUUGUGC	C
miR-10b	V2	zcchc11_1_V2	12.3271	ZCCHC11	1	UACCCUGUAGAACCGAAUUUGUGC	C
miR-10b	V2	papd5_1_V2	11.0851	PAPD5	1	UACCCUGUAGAACCGAAUUUGUGC	C
miR-10b	V2	tut1_2_V2	13.3511	TUT1	2	UACCCUGUAGAACCGAAUUUGUGC	C
miR-10b	V2	papolg_1_V2	12.8505	PAPOLG	1	UACCCUGUAGAACCGAAUUUGUGC	C
miR-10b	V2	tut1_1_V2	8.14439	TUT1	1	UACCCUGUAGAACCGAAUUUGUGC	C
miR-10b	V2	papd5_2_V2	10.8115	PAPD5	2	UACCCUGUAGAACCGAAUUUGUGC	C
miR-10b	V2	mtpap_2_V2	6.40615	MTPAP	2	UACCCUGUAGAACCGAAUUUGUGC	C
miR-10b	V2	zcchc6_1_V2	6.30796	ZCCHC6	1	UACCCUGUAGAACCGAAUUUGUGC	C
miR-10b	V2	zcchc6_2_V2	6.92157	ZCCHC6	2	UACCCUGUAGAACCGAAUUUGUGC	C
miR-10b	V2	siControl_3_V2	9.02768	siControl	3	UACCCUGUAGAACCGAAUUUGUGC	C
miR-10b	V2	papolg_2_V2	13.4923	PAPOLG	2	UACCCUGUAGAACCGAAUUUGUGC	C
miR-10b	V2	mtpap_1_V2	0.000409264	MTPAP	1	UACCCUGUAGAACCGAAUUUGUGC	C
miR-10b	V2	trnt_1_V2	9.80238	TRNT	1	UACCCUGUAGAACCGAAUUUGUGC	C
miR-122	canonical	siControl_4_canonical	44.6281	siControl	4	UGGAGUGUGACAAUGGUGUUUG
miR-122	canonical	zcchc11_2_canonical	58.1824	ZCCHC11	2	UGGAGUGUGACAAUGGUGUUUG
miR-122	canonical	mtpap_1_canonical	45.1315	MTPAP	1	UGGAGUGUGACAAUGGUGUUUG
miR-122	canonical	papd5_2_canonical	42.52	PAPD5	2	UGGAGUGUGACAAUGGUGUUUG
miR-122	canonical	siControl_3_canonical	54.4485	siControl	3	UGGAGUGUGACAAUGGUGUUUG
miR-122	canonical	tut1_1_canonical	26.5593	TUT1	1	UGGAGUGUGACAAUGGUGUUUG
miR-122	canonical	papd5_1_canonical	42.1285	PAPD5	1	UGGAGUGUGACAAUGGUGUUUG
miR-122	canonical	papd4_1_canonical	41.7866	PAPD4	1	UGGAGUGUGACAAUGGUGUUUG
miR-122	canonical	zcchc11_1_canonical	69.5389	ZCCHC11	1	UGGAGUGUGACAAUGGUGUUUG
miR-122	canonical	zcchc6_1_canonical	64.4284	ZCCHC6	1	UGGAGUGUGACAAUGGUGUUUG
miR-122	canonical	tut1_2_canonical	29.3654	TUT1	2	UGGAGUGUGACAAUGGUGUUUG
miR-122	canonical	mtpap_2_canonical	43.6902	MTPAP	2	UGGAGUGUGACAAUGGUGUUUG
miR-122	canonical	papolg_1_canonical	44.8105	PAPOLG	1	UGGAGUGUGACAAUGGUGUUUG
miR-122	canonical	trnt_2_canonical	47.3117	TRNT	2	UGGAGUGUGACAAUGGUGUUUG
miR-122	canonical	trnt_1_canonical	58.6589	TRNT	1	UGGAGUGUGACAAUGGUGUUUG
miR-122	canonical	siControl_1_canonical	54.9079	siControl	1	UGGAGUGUGACAAUGGUGUUUG
miR-122	canonical	zcchc6_2_canonical	65.6025	ZCCHC6	2	UGGAGUGUGACAAUGGUGUUUG
miR-122	canonical	papolg_2_canonical	54.7543	PAPOLG	2	UGGAGUGUGACAAUGGUGUUUG
miR-122	canonical	siControl_2_canonical	47.595	siControl	2	UGGAGUGUGACAAUGGUGUUUG
miR-122	canonical	papd4_2_canonical	35.1256	PAPD4	2	UGGAGUGUGACAAUGGUGUUUG
miR-122	V1	siControl_2_V1	8.00831	siControl	2	UGGAGUGUGACAAUGGUGUUUGA	A
miR-122	V1	papd5_2_V1	10.3039	PAPD5	2	UGGAGUGUGACAAUGGUGUUUGA	A
miR-122	V1	zcchc6_1_V1	29.5654	ZCCHC6	1	UGGAGUGUGACAAUGGUGUUUGA	A
miR-122	V1	tut1_2_V1	10.3425	TUT1	2	UGGAGUGUGACAAUGGUGUUUGA	A
miR-122	V1	siControl_4_V1	7.941	siControl	4	UGGAGUGUGACAAUGGUGUUUGA	A
miR-122	V1	siControl_1_V1	3.76893	siControl	1	UGGAGUGUGACAAUGGUGUUUGA	A
miR-122	V1	papd4_1_V1	12.7756	PAPD4	1	UGGAGUGUGACAAUGGUGUUUGA	A
miR-122	V1	mtpap_1_V1	13.0231	MTPAP	1	UGGAGUGUGACAAUGGUGUUUGA	A
miR-122	V1	trnt_1_V1	22.194	TRNT	1	UGGAGUGUGACAAUGGUGUUUGA	A
miR-122	V1	papd4_2_V1	16.3267	PAPD4	2	UGGAGUGUGACAAUGGUGUUUGA	A
miR-122	V1	zcchc11_1_V1	0.00189175	ZCCHC11	1	UGGAGUGUGACAAUGGUGUUUGA	A
miR-122	V1	zcchc11_2_V1	11.7274	ZCCHC11	2	UGGAGUGUGACAAUGGUGUUUGA	A
miR-122	V1	mtpap_2_V1	2.29027	MTPAP	2	UGGAGUGUGACAAUGGUGUUUGA	A
miR-122	V1	trnt_2_V1	16.6317	TRNT	2	UGGAGUGUGACAAUGGUGUUUGA	A
miR-122	V1	tut1_1_V1	8.99715	TUT1	1	UGGAGUGUGACAAUGGUGUUUGA	A
miR-122	V1	papolg_2_V1	21.8003	PAPOLG	2	UGGAGUGUGACAAUGGUGUUUGA	A
miR-122	V1	siControl_3_V1	9.11351	siControl	3	UGGAGUGUGACAAUGGUGUUUGA	A
miR-122	V1	papolg_1_V1	5.08237	PAPOLG	1	UGGAGUGUGACAAUGGUGUUUGA	A
miR-122	V1	zcchc6_2_V1	15.3582	ZCCHC6	2	UGGAGUGUGACAAUGGUGUUUGA	A
miR-122	V1	papd5_1_V1	20.8416	PAPD5	1	UGGAGUGUGACAAUGGUGUUUGA	A
miR-122	V2	siControl_2_V2	16.2637	siControl	2	UGGAGUGUGACAAUGGUGUUUGC	C
miR-122	V2	siControl_1_V2	11.0266	siControl	1	UGGAGUGUGACAAUGGUGUUUGC	C
miR-122	V2	tut1_1_V2	11.9633	TUT1	1	UGGAGUGUGACAAUGGUGUUUGC	C
miR-122	V2	siControl_3_V2	14.2448	siControl	3	UGGAGUGUGACAAUGGUGUUUGC	C
miR-122	V2	trnt_1_V2	12.9821	TRNT	1	UGGAGUGUGACAAUGGUGUUUGC	C
miR-122	V2	trnt_2_V2	7.75039	TRNT	2	UGGAGUGUGACAAUGGUGUUUGC	C
miR-122	V2	zcchc6_2_V2	11.8673	ZCCHC6	2	UGGAGUGUGACAAUGGUGUUUGC	C
miR-122	V2	papd4_2_V2	19.7527	PAPD4	2	UGGAGUGUGACAAUGGUGUUUGC	C
miR-122	V2	papd4_1_V2	7.7534	PAPD4	1	UGGAGUGUGACAAUGGUGUUUGC	C
miR-122	V2	zcchc6_1_V2	26.1161	ZCCHC6	1	UGGAGUGUGACAAUGGUGUUUGC	C
miR-122	V2	zcchc11_1_V2	21.1947	ZCCHC11	1	UGGAGUGUGACAAUGGUGUUUGC	C
miR-122	V2	papd5_2_V2	17.3225	PAPD5	2	UGGAGUGUGACAAUGGUGUUUGC	C
miR-122	V2	papolg_1_V2	13.875	PAPOLG	1	UGGAGUGUGACAAUGGUGUUUGC	C
miR-122	V2	zcchc11_2_V2	16.5909	ZCCHC11	2	UGGAGUGUGACAAUGGUGUUUGC	C
miR-122	V2	papolg_2_V2	23.717	PAPOLG	2	UGGAGUGUGACAAUGGUGUUUGC	C
miR-122	V2	mtpap_1_V2	0.00121457	MTPAP	1	UGGAGUGUGACAAUGGUGUUUGC	C
miR-122	V2	mtpap_2_V2	13.7646	MTPAP	2	UGGAGUGUGACAAUGGUGUUUGC	C
miR-122	V2	tut1_2_V2	17.2623	TUT1	2	UGGAGUGUGACAAUGGUGUUUGC	C
miR-122	V2	papd5_1_V2	18.782	PAPD5	1	UGGAGUGUGACAAUGGUGUUUGC	C
miR-122	V2	siControl_4_V2	20.3371	siControl	4	UGGAGUGUGACAAUGGUGUUUGC	C
miR-1246	canonical	zcchc11_2_canonical	1170	ZCCHC11	2	AAUGGAUUUUUGGAGCAGG
miR-1246	canonical	siControl_1_canonical	952.182	siControl	1	AAUGGAUUUUUGGAGCAGG
miR-1246	canonical	zcchc6_1_canonical	1149.2	ZCCHC6	1	AAUGGAUUUUUGGAGCAGG
miR-1246	canonical	siControl_3_canonical	888.644	siControl	3	AAUGGAUUUUUGGAGCAGG
miR-1246	canonical	papd5_1_canonical	2625.67	PAPD5	1	AAUGGAUUUUUGGAGCAGG
miR-1246	canonical	tut1_2_canonical	2499.62	TUT1	2	AAUGGAUUUUUGGAGCAGG
miR-1246	canonical	papd5_2_canonical	2441.04	PAPD5	2	AAUGGAUUUUUGGAGCAGG
miR-1246	canonical	siControl_4_canonical	765.737	siControl	4	AAUGGAUUUUUGGAGCAGG
miR-1246	canonical	mtpap_2_canonical	2676.73	MTPAP	2	AAUGGAUUUUUGGAGCAGG
miR-1246	canonical	papolg_1_canonical	962.947	PAPOLG	1	AAUGGAUUUUUGGAGCAGG
miR-1246	canonical	papd4_1_canonical	1713.91	PAPD4	1	AAUGGAUUUUUGGAGCAGG
miR-1246	canonical	zcchc11_1_canonical	987.393	ZCCHC11	1	AAUGGAUUUUUGGAGCAGG
miR-1246	canonical	tut1_1_canonical	2792.5	TUT1	1	AAUGGAUUUUUGGAGCAGG
miR-1246	canonical	trnt_1_canonical	843.567	TRNT	1	AAUGGAUUUUUGGAGCAGG
miR-1246	canonical	siControl_2_canonical	966	siControl	2	AAUGGAUUUUUGGAGCAGG
miR-1246	canonical	papolg_2_canonical	888.7	PAPOLG	2	AAUGGAUUUUUGGAGCAGG
miR-1246	canonical	mtpap_1_canonical	3052.2	MTPAP	1	AAUGGAUUUUUGGAGCAGG
miR-1246	canonical	trnt_2_canonical	720.599	TRNT	2	AAUGGAUUUUUGGAGCAGG
miR-1246	canonical	papd4_2_canonical	1244.89	PAPD4	2	AAUGGAUUUUUGGAGCAGG
miR-1246	canonical	zcchc6_2_canonical	1227.52	ZCCHC6	2	AAUGGAUUUUUGGAGCAGG
miR-1246	V1	papd5_1_V1	401.063	PAPD5	1	AAUGGAUUUUUGGAGCAGGGAGA	GAGA
miR-1246	V1	papolg_1_V1	235.846	PAPOLG	1	AAUGGAUUUUUGGAGCAGGGAGA	GAGA
miR-1246	V1	papolg_2_V1	232.605	PAPOLG	2	AAUGGAUUUUUGGAGCAGGGAGA	GAGA
miR-1246	V1	zcchc11_1_V1	198.774	ZCCHC11	1	AAUGGAUUUUUGGAGCAGGGAGA	GAGA
miR-1246	V1	papd4_2_V1	223.109	PAPD4	2	AAUGGAUUUUUGGAGCAGGGAGA	GAGA
miR-1246	V1	papd4_1_V1	242.224	PAPD4	1	AAUGGAUUUUUGGAGCAGGGAGA	GAGA
miR-1246	V1	siControl_1_V1	171.221	siControl	1	AAUGGAUUUUUGGAGCAGGGAGA	GAGA
miR-1246	V1	tut1_2_V1	409.907	TUT1	2	AAUGGAUUUUUGGAGCAGGGAGA	GAGA
miR-1246	V1	papd5_2_V1	301.936	PAPD5	2	AAUGGAUUUUUGGAGCAGGGAGA	GAGA
miR-1246	V1	zcchc11_2_V1	207.782	ZCCHC11	2	AAUGGAUUUUUGGAGCAGGGAGA	GAGA
miR-1246	V1	trnt_1_V1	179.414	TRNT	1	AAUGGAUUUUUGGAGCAGGGAGA	GAGA
miR-1246	V1	zcchc6_1_V1	268.547	ZCCHC6	1	AAUGGAUUUUUGGAGCAGGGAGA	GAGA
miR-1246	V1	siControl_4_V1	205.938	siControl	4	AAUGGAUUUUUGGAGCAGGGAGA	GAGA
miR-1246	V1	mtpap_1_V1	382.76	MTPAP	1	AAUGGAUUUUUGGAGCAGGGAGA	GAGA
miR-1246	V1	zcchc6_2_V1	263.123	ZCCHC6	2	AAUGGAUUUUUGGAGCAGGGAGA	GAGA
miR-1246	V1	trnt_2_V1	150.334	TRNT	2	AAUGGAUUUUUGGAGCAGGGAGA	GAGA
miR-1246	V1	siControl_2_V1	173.183	siControl	2	AAUGGAUUUUUGGAGCAGGGAGA	GAGA
miR-1246	V1	siControl_3_V1	178.717	siControl	3	AAUGGAUUUUUGGAGCAGGGAGA	GAGA
miR-1246	V1	mtpap_2_V1	400.084	MTPAP	2	AAUGGAUUUUUGGAGCAGGGAGA	GAGA
miR-1246	V1	tut1_1_V1	597.059	TUT1	1	AAUGGAUUUUUGGAGCAGGGAGA	GAGA
miR-1246	V2	siControl_4_V2	235.635	siControl	4	AAUGGAUUUUUGGAGCAGGGA	GA
miR-1246	V2	zcchc11_2_V2	298.222	ZCCHC11	2	AAUGGAUUUUUGGAGCAGGGA	GA
miR-1246	V2	siControl_3_V2	254.236	siControl	3	AAUGGAUUUUUGGAGCAGGGA	GA
miR-1246	V2	papd4_1_V2	406.886	PAPD4	1	AAUGGAUUUUUGGAGCAGGGA	GA
miR-1246	V2	mtpap_2_V2	474.601	MTPAP	2	AAUGGAUUUUUGGAGCAGGGA	GA
miR-1246	V2	trnt_1_V2	242.985	TRNT	1	AAUGGAUUUUUGGAGCAGGGA	GA
miR-1246	V2	zcchc6_2_V2	302.853	ZCCHC6	2	AAUGGAUUUUUGGAGCAGGGA	GA
miR-1246	V2	papd5_1_V2	458.608	PAPD5	1	AAUGGAUUUUUGGAGCAGGGA	GA
miR-1246	V2	mtpap_1_V2	510.682	MTPAP	1	AAUGGAUUUUUGGAGCAGGGA	GA
miR-1246	V2	trnt_2_V2	191.454	TRNT	2	AAUGGAUUUUUGGAGCAGGGA	GA
miR-1246	V2	zcchc11_1_V2	302.426	ZCCHC11	1	AAUGGAUUUUUGGAGCAGGGA	GA
miR-1246	V2	siControl_2_V2	305.483	siControl	2	AAUGGAUUUUUGGAGCAGGGA	GA
miR-1246	V2	tut1_2_V2	623.507	TUT1	2	AAUGGAUUUUUGGAGCAGGGA	GA
miR-1246	V2	zcchc6_1_V2	303.435	ZCCHC6	1	AAUGGAUUUUUGGAGCAGGGA	GA
miR-1246	V2	papd5_2_V2	329.04	PAPD5	2	AAUGGAUUUUUGGAGCAGGGA	GA
miR-1246	V2	papolg_1_V2	325.312	PAPOLG	1	AAUGGAUUUUUGGAGCAGGGA	GA
miR-1246	V2	papd4_2_V2	547.901	PAPD4	2	AAUGGAUUUUUGGAGCAGGGA	GA
miR-1246	V2	siControl_1_V2	268.785	siControl	1	AAUGGAUUUUUGGAGCAGGGA	GA
miR-1246	V2	papolg_2_V2	280.617	PAPOLG	2	AAUGGAUUUUUGGAGCAGGGA	GA
miR-1246	V2	tut1_1_V2	862.659	TUT1	1	AAUGGAUUUUUGGAGCAGGGA	GA
miR-127-3p	canonical	mtpap_2_canonical	6.35726	MTPAP	2	UCGGAUCCGUCUGAGCUUGGCU
miR-127-3p	canonical	zcchc11_1_canonical	12.9794	ZCCHC11	1	UCGGAUCCGUCUGAGCUUGGCU
miR-127-3p	canonical	zcchc11_2_canonical	3.61543	ZCCHC11	2	UCGGAUCCGUCUGAGCUUGGCU
miR-127-3p	canonical	siControl_3_canonical	0.00029462	siControl	3	UCGGAUCCGUCUGAGCUUGGCU
miR-127-3p	canonical	mtpap_1_canonical	0.00104513	MTPAP	1	UCGGAUCCGUCUGAGCUUGGCU
miR-127-3p	canonical	siControl_4_canonical	5.62622	siControl	4	UCGGAUCCGUCUGAGCUUGGCU
miR-127-3p	canonical	trnt_2_canonical	2.88254	TRNT	2	UCGGAUCCGUCUGAGCUUGGCU
miR-127-3p	canonical	papd4_2_canonical	2.90108	PAPD4	2	UCGGAUCCGUCUGAGCUUGGCU
miR-127-3p	canonical	papolg_1_canonical	0.00327217	PAPOLG	1	UCGGAUCCGUCUGAGCUUGGCU
miR-127-3p	canonical	trnt_1_canonical	0.000391625	TRNT	1	UCGGAUCCGUCUGAGCUUGGCU
miR-127-3p	canonical	papd5_2_canonical	6.16435	PAPD5	2	UCGGAUCCGUCUGAGCUUGGCU
miR-127-3p	canonical	siControl_1_canonical	11.7527	siControl	1	UCGGAUCCGUCUGAGCUUGGCU
miR-127-3p	canonical	tut1_2_canonical	2.59766	TUT1	2	UCGGAUCCGUCUGAGCUUGGCU
miR-127-3p	canonical	papd4_1_canonical	2.1395	PAPD4	1	UCGGAUCCGUCUGAGCUUGGCU
miR-127-3p	canonical	papd5_1_canonical	0.000346504	PAPD5	1	UCGGAUCCGUCUGAGCUUGGCU
miR-127-3p	canonical	zcchc6_2_canonical	16.8662	ZCCHC6	2	UCGGAUCCGUCUGAGCUUGGCU
miR-127-3p	canonical	siControl_2_canonical	2.60944	siControl	2	UCGGAUCCGUCUGAGCUUGGCU
miR-127-3p	canonical	zcchc6_1_canonical	3.68197	ZCCHC6	1	UCGGAUCCGUCUGAGCUUGGCU
miR-127-3p	canonical	tut1_1_canonical	3.18361	TUT1	1	UCGGAUCCGUCUGAGCUUGGCU
miR-127-3p	canonical	papolg_2_canonical	0.000271223	PAPOLG	2	UCGGAUCCGUCUGAGCUUGGCU
miR-127-3p	V1	papolg_1_V1	5.08237	PAPOLG	1	UCGGAUCCGUCUGAGCUUGGCUA	A
miR-127-3p	V1	papd5_1_V1	9.41435	PAPD5	1	UCGGAUCCGUCUGAGCUUGGCUA	A
miR-127-3p	V1	zcchc11_2_V1	8.96616	ZCCHC11	2	UCGGAUCCGUCUGAGCUUGGCUA	A
miR-127-3p	V1	siControl_4_V1	0.000790316	siControl	4	UCGGAUCCGUCUGAGCUUGGCUA	A
miR-127-3p	V1	zcchc6_1_V1	14.8135	ZCCHC6	1	UCGGAUCCGUCUGAGCUUGGCUA	A
miR-127-3p	V1	siControl_2_V1	0.333633	siControl	2	UCGGAUCCGUCUGAGCUUGGCUA	A
miR-127-3p	V1	papd4_1_V1	4.53936	PAPD4	1	UCGGAUCCGUCUGAGCUUGGCUA	A
miR-127-3p	V1	papolg_2_V1	10.4335	PAPOLG	2	UCGGAUCCGUCUGAGCUUGGCUA	A
miR-127-3p	V1	papd4_2_V1	7.2042	PAPD4	2	UCGGAUCCGUCUGAGCUUGGCUA	A
miR-127-3p	V1	siControl_1_V1	0.000654409	siControl	1	UCGGAUCCGUCUGAGCUUGGCUA	A
miR-127-3p	V1	mtpap_1_V1	6.62097	MTPAP	1	UCGGAUCCGUCUGAGCUUGGCUA	A
miR-127-3p	V1	tut1_1_V1	5.73031	TUT1	1	UCGGAUCCGUCUGAGCUUGGCUA	A
miR-127-3p	V1	tut1_2_V1	0.00462063	TUT1	2	UCGGAUCCGUCUGAGCUUGGCUA	A
miR-127-3p	V1	papd5_2_V1	1.9964	PAPD5	2	UCGGAUCCGUCUGAGCUUGGCUA	A
miR-127-3p	V1	trnt_1_V1	9.09254	TRNT	1	UCGGAUCCGUCUGAGCUUGGCUA	A
miR-127-3p	V1	zcchc11_1_V1	0.00025739	ZCCHC11	1	UCGGAUCCGUCUGAGCUUGGCUA	A
miR-127-3p	V1	mtpap_2_V1	0.000374544	MTPAP	2	UCGGAUCCGUCUGAGCUUGGCUA	A
miR-127-3p	V1	zcchc6_2_V1	5.30165	ZCCHC6	2	UCGGAUCCGUCUGAGCUUGGCUA	A
miR-127-3p	V1	siControl_3_V1	0.590319	siControl	3	UCGGAUCCGUCUGAGCUUGGCUA	A
miR-127-3p	V1	trnt_2_V1	9.94668	TRNT	2	UCGGAUCCGUCUGAGCUUGGCUA	A
miR-127-3p	V2	mtpap_1_V2	0.000351064	MTPAP	1	UCGGAUCCGUCUGAGCUUGGCUUA	UA
miR-127-3p	V2	papd5_2_V2	11.6254	PAPD5	2	UCGGAUCCGUCUGAGCUUGGCUUA	UA
miR-127-3p	V2	trnt_2_V2	2.37074	TRNT	2	UCGGAUCCGUCUGAGCUUGGCUUA	UA
miR-127-3p	V2	zcchc11_2_V2	16.5909	ZCCHC11	2	UCGGAUCCGUCUGAGCUUGGCUUA	UA
miR-127-3p	V2	siControl_1_V2	0.765228	siControl	1	UCGGAUCCGUCUGAGCUUGGCUUA	UA
miR-127-3p	V2	zcchc6_1_V2	7.95858	ZCCHC6	1	UCGGAUCCGUCUGAGCUUGGCUUA	UA
miR-127-3p	V2	siControl_3_V2	7.28868	siControl	3	UCGGAUCCGUCUGAGCUUGGCUUA	UA
miR-127-3p	V2	papd4_2_V2	12.5507	PAPD4	2	UCGGAUCCGUCUGAGCUUGGCUUA	UA
miR-127-3p	V2	siControl_2_V2	10.3209	siControl	2	UCGGAUCCGUCUGAGCUUGGCUUA	UA
miR-127-3p	V2	trnt_1_V2	6.62275	TRNT	1	UCGGAUCCGUCUGAGCUUGGCUUA	UA
miR-127-3p	V2	papolg_2_V2	8.37994	PAPOLG	2	UCGGAUCCGUCUGAGCUUGGCUUA	UA
miR-127-3p	V2	mtpap_2_V2	5.48639	MTPAP	2	UCGGAUCCGUCUGAGCUUGGCUUA	UA
miR-127-3p	V2	tut1_2_V2	12.5689	TUT1	2	UCGGAUCCGUCUGAGCUUGGCUUA	UA
miR-127-3p	V2	papd5_1_V2	8.88606	PAPD5	1	UCGGAUCCGUCUGAGCUUGGCUUA	UA
miR-127-3p	V2	papd4_1_V2	3.05826	PAPD4	1	UCGGAUCCGUCUGAGCUUGGCUUA	UA
miR-127-3p	V2	siControl_4_V2	8.33468	siControl	4	UCGGAUCCGUCUGAGCUUGGCUUA	UA
miR-127-3p	V2	tut1_1_V2	8.14439	TUT1	1	UCGGAUCCGUCUGAGCUUGGCUUA	UA
miR-127-3p	V2	papolg_1_V2	11.8261	PAPOLG	1	UCGGAUCCGUCUGAGCUUGGCUUA	UA
miR-127-3p	V2	zcchc11_1_V2	12.3271	ZCCHC11	1	UCGGAUCCGUCUGAGCUUGGCUUA	UA
miR-127-3p	V2	zcchc6_2_V2	2.80054	ZCCHC6	2	UCGGAUCCGUCUGAGCUUGGCUUA	UA
miR-1274b	canonical	papd5_2_canonical	316.664	PAPD5	2	UCCCUGUUCGGGCGCCA
miR-1274b	canonical	mtpap_1_canonical	241.38	MTPAP	1	UCCCUGUUCGGGCGCCA
miR-1274b	canonical	tut1_1_canonical	419.785	TUT1	1	UCCCUGUUCGGGCGCCA
miR-1274b	canonical	trnt_1_canonical	178.9	TRNT	1	UCCCUGUUCGGGCGCCA
miR-1274b	canonical	siControl_2_canonical	233.483	siControl	2	UCCCUGUUCGGGCGCCA
miR-1274b	canonical	siControl_1_canonical	288.667	siControl	1	UCCCUGUUCGGGCGCCA
miR-1274b	canonical	zcchc11_2_canonical	226.757	ZCCHC11	2	UCCCUGUUCGGGCGCCA
miR-1274b	canonical	tut1_2_canonical	333.859	TUT1	2	UCCCUGUUCGGGCGCCA
miR-1274b	canonical	papolg_1_canonical	198.12	PAPOLG	1	UCCCUGUUCGGGCGCCA
miR-1274b	canonical	zcchc6_2_canonical	188.551	ZCCHC6	2	UCCCUGUUCGGGCGCCA
miR-1274b	canonical	siControl_3_canonical	253.674	siControl	3	UCCCUGUUCGGGCGCCA
miR-1274b	canonical	papd4_2_canonical	254.607	PAPD4	2	UCCCUGUUCGGGCGCCA
miR-1274b	canonical	zcchc6_1_canonical	714.051	ZCCHC6	1	UCCCUGUUCGGGCGCCA
miR-1274b	canonical	papd4_1_canonical	293.467	PAPD4	1	UCCCUGUUCGGGCGCCA
miR-1274b	canonical	zcchc11_1_canonical	253.11	ZCCHC11	1	UCCCUGUUCGGGCGCCA
miR-1274b	canonical	papd5_1_canonical	287.676	PAPD5	1	UCCCUGUUCGGGCGCCA
miR-1274b	canonical	mtpap_2_canonical	207.542	MTPAP	2	UCCCUGUUCGGGCGCCA
miR-1274b	canonical	trnt_2_canonical	228.45	TRNT	2	UCCCUGUUCGGGCGCCA
miR-1274b	canonical	papolg_2_canonical	199.256	PAPOLG	2	UCCCUGUUCGGGCGCCA
miR-1274b	canonical	siControl_4_canonical	250.907	siControl	4	UCCCUGUUCGGGCGCCA
miR-1274b	V1	papd5_1_V1	11.492	PAPD5	1	UCCCUGUUCGGGCGCCAUU	UU
miR-1274b	V1	siControl_4_V1	0.00229397	siControl	4	UCCCUGUUCGGGCGCCAUU	UU
miR-1274b	V1	siControl_1_V1	2.44034	siControl	1	UCCCUGUUCGGGCGCCAUU	UU
miR-1274b	V1	zcchc11_2_V1	6.20496	ZCCHC11	2	UCCCUGUUCGGGCGCCAUU	UU
miR-1274b	V1	zcchc11_1_V1	0.111645	ZCCHC11	1	UCCCUGUUCGGGCGCCAUU	UU
miR-1274b	V1	mtpap_1_V1	8.22148	MTPAP	1	UCCCUGUUCGGGCGCCAUU	UU
miR-1274b	V1	tut1_1_V1	4.64142	TUT1	1	UCCCUGUUCGGGCGCCAUU	UU
miR-1274b	V1	siControl_3_V1	8.16604	siControl	3	UCCCUGUUCGGGCGCCAUU	UU
miR-1274b	V1	mtpap_2_V1	0.00226004	MTPAP	2	UCCCUGUUCGGGCGCCAUU	UU
miR-1274b	V1	tut1_2_V1	7.36079	TUT1	2	UCCCUGUUCGGGCGCCAUU	UU
miR-1274b	V1	papd5_2_V1	0.34136	PAPD5	2	UCCCUGUUCGGGCGCCAUU	UU
miR-1274b	V1	zcchc6_2_V1	8.95849	ZCCHC6	2	UCCCUGUUCGGGCGCCAUU	UU
miR-1274b	V1	papd4_2_V1	12.5256	PAPD4	2	UCCCUGUUCGGGCGCCAUU	UU
miR-1274b	V1	siControl_2_V1	10.5691	siControl	2	UCCCUGUUCGGGCGCCAUU	UU
miR-1274b	V1	papolg_2_V1	18.7003	PAPOLG	2	UCCCUGUUCGGGCGCCAUU	UU
miR-1274b	V1	trnt_1_V1	16.735	TRNT	1	UCCCUGUUCGGGCGCCAUU	UU
miR-1274b	V1	papd4_1_V1	8.06907	PAPD4	1	UCCCUGUUCGGGCGCCAUU	UU
miR-1274b	V1	trnt_2_V1	13.6606	TRNT	2	UCCCUGUUCGGGCGCCAUU	UU
miR-1274b	V1	papolg_1_V1	5.08237	PAPOLG	1	UCCCUGUUCGGGCGCCAUU	UU
miR-1274b	V1	zcchc6_1_V1	23.6646	ZCCHC6	1	UCCCUGUUCGGGCGCCAUU	UU
miR-1274b	V2	mtpap_1_V2	0.000490593	MTPAP	1	UCCCUGUUCGGGCGCCAAA	AA
miR-1274b	V2	siControl_1_V2	3.04359	siControl	1	UCCCUGUUCGGGCGCCAAA	AA
miR-1274b	V2	tut1_1_V2	11.0086	TUT1	1	UCCCUGUUCGGGCGCCAAA	AA
miR-1274b	V2	papd4_2_V2	17.352	PAPD4	2	UCCCUGUUCGGGCGCCAAA	AA
miR-1274b	V2	trnt_1_V2	6.62275	TRNT	1	UCCCUGUUCGGGCGCCAAA	AA
miR-1274b	V2	zcchc11_1_V2	12.3271	ZCCHC11	1	UCCCUGUUCGGGCGCCAAA	AA
miR-1274b	V2	zcchc11_2_V2	14.7914	ZCCHC11	2	UCCCUGUUCGGGCGCCAAA	AA
miR-1274b	V2	tut1_2_V2	11.7866	TUT1	2	UCCCUGUUCGGGCGCCAAA	AA
miR-1274b	V2	mtpap_2_V2	10.0853	MTPAP	2	UCCCUGUUCGGGCGCCAAA	AA
miR-1274b	V2	siControl_4_V2	12.0854	siControl	4	UCCCUGUUCGGGCGCCAAA	AA
miR-1274b	V2	zcchc6_2_V2	6.0973	ZCCHC6	2	UCCCUGUUCGGGCGCCAAA	AA
miR-1274b	V2	papolg_1_V2	9.77722	PAPOLG	1	UCCCUGUUCGGGCGCCAAA	AA
miR-1274b	V2	zcchc6_1_V2	12.9106	ZCCHC6	1	UCCCUGUUCGGGCGCCAAA	AA
miR-1274b	V2	trnt_2_V2	5.44463	TRNT	2	UCCCUGUUCGGGCGCCAAA	AA
miR-1274b	V2	papd5_2_V2	8.36991	PAPD5	2	UCCCUGUUCGGGCGCCAAA	AA
miR-1274b	V2	siControl_2_V2	11.3114	siControl	2	UCCCUGUUCGGGCGCCAAA	AA
miR-1274b	V2	papd5_1_V2	17.6824	PAPD5	1	UCCCUGUUCGGGCGCCAAA	AA
miR-1274b	V2	siControl_3_V2	4.68028	siControl	3	UCCCUGUUCGGGCGCCAAA	AA
miR-1274b	V2	papolg_2_V2	14.7703	PAPOLG	2	UCCCUGUUCGGGCGCCAAA	AA
miR-1274b	V2	papd4_1_V2	8.92727	PAPD4	1	UCCCUGUUCGGGCGCCAAA	AA
miR-128	canonical	mtpap_1_canonical	21.2494	MTPAP	1	UCACAGUGAACCGGUCUCUUU
miR-128	canonical	zcchc11_2_canonical	53.3103	ZCCHC11	2	UCACAGUGAACCGGUCUCUUU
miR-128	canonical	siControl_3_canonical	63.2812	siControl	3	UCACAGUGAACCGGUCUCUUU
miR-128	canonical	papolg_2_canonical	49.8559	PAPOLG	2	UCACAGUGAACCGGUCUCUUU
miR-128	canonical	papd4_1_canonical	35.7532	PAPD4	1	UCACAGUGAACCGGUCUCUUU
miR-128	canonical	zcchc6_1_canonical	52.0311	ZCCHC6	1	UCACAGUGAACCGGUCUCUUU
miR-128	canonical	papd5_1_canonical	38.2768	PAPD5	1	UCACAGUGAACCGGUCUCUUU
miR-128	canonical	papd4_2_canonical	31.6418	PAPD4	2	UCACAGUGAACCGGUCUCUUU
miR-128	canonical	papd5_2_canonical	69.0501	PAPD5	2	UCACAGUGAACCGGUCUCUUU
miR-128	canonical	siControl_2_canonical	67.9662	siControl	2	UCACAGUGAACCGGUCUCUUU
miR-128	canonical	zcchc11_1_canonical	46.7166	ZCCHC11	1	UCACAGUGAACCGGUCUCUUU
miR-128	canonical	papolg_1_canonical	48.2557	PAPOLG	1	UCACAGUGAACCGGUCUCUUU
miR-128	canonical	mtpap_2_canonical	31.2458	MTPAP	2	UCACAGUGAACCGGUCUCUUU
miR-128	canonical	tut1_1_canonical	34.9081	TUT1	1	UCACAGUGAACCGGUCUCUUU
miR-128	canonical	tut1_2_canonical	45.2593	TUT1	2	UCACAGUGAACCGGUCUCUUU
miR-128	canonical	trnt_2_canonical	72.0901	TRNT	2	UCACAGUGAACCGGUCUCUUU
miR-128	canonical	zcchc6_2_canonical	66.7101	ZCCHC6	2	UCACAGUGAACCGGUCUCUUU
miR-128	canonical	siControl_4_canonical	48.095	siControl	4	UCACAGUGAACCGGUCUCUUU
miR-128	canonical	siControl_1_canonical	57.6051	siControl	1	UCACAGUGAACCGGUCUCUUU
miR-128	canonical	trnt_1_canonical	37.5053	TRNT	1	UCACAGUGAACCGGUCUCUUU
miR-128	V1	tut1_2_V1	7.36079	TUT1	2	UCACAGUGAACCGGUCUCUUUU	U
miR-128	V1	mtpap_2_V1	11.0513	MTPAP	2	UCACAGUGAACCGGUCUCUUUU	U
miR-128	V1	siControl_3_V1	20.4834	siControl	3	UCACAGUGAACCGGUCUCUUUU	U
miR-128	V1	papd5_2_V1	9.47307	PAPD5	2	UCACAGUGAACCGGUCUCUUUU	U
miR-128	V1	zcchc11_2_V1	11.7274	ZCCHC11	2	UCACAGUGAACCGGUCUCUUUU	U
miR-128	V1	siControl_1_V1	15.7293	siControl	1	UCACAGUGAACCGGUCUCUUUU	U
miR-128	V1	zcchc6_1_V1	22.1894	ZCCHC6	1	UCACAGUGAACCGGUCUCUUUU	U
miR-128	V1	zcchc11_1_V1	6.24827	ZCCHC11	1	UCACAGUGAACCGGUCUCUUUU	U
miR-128	V1	mtpap_1_V1	19.4255	MTPAP	1	UCACAGUGAACCGGUCUCUUUU	U
miR-128	V1	papd4_1_V1	13.9522	PAPD4	1	UCACAGUGAACCGGUCUCUUUU	U
miR-128	V1	papolg_2_V1	23.867	PAPOLG	2	UCACAGUGAACCGGUCUCUUUU	U
miR-128	V1	papd5_1_V1	16.6862	PAPD5	1	UCACAGUGAACCGGUCUCUUUU	U
miR-128	V1	siControl_4_V1	4.13368	siControl	4	UCACAGUGAACCGGUCUCUUUU	U
miR-128	V1	trnt_1_V1	22.194	TRNT	1	UCACAGUGAACCGGUCUCUUUU	U
miR-128	V1	papd4_2_V1	20.1279	PAPD4	2	UCACAGUGAACCGGUCUCUUUU	U
miR-128	V1	siControl_2_V1	16.9711	siControl	2	UCACAGUGAACCGGUCUCUUUU	U
miR-128	V1	trnt_2_V1	16.6317	TRNT	2	UCACAGUGAACCGGUCUCUUUU	U
miR-128	V1	zcchc6_2_V1	8.95849	ZCCHC6	2	UCACAGUGAACCGGUCUCUUUU	U
miR-128	V1	papolg_1_V1	15.843	PAPOLG	1	UCACAGUGAACCGGUCUCUUUU	U
miR-128	V1	tut1_1_V1	14.442	TUT1	1	UCACAGUGAACCGGUCUCUUUU	U
miR-128	V2	siControl_1_V2	11.0266	siControl	1	UCACAGUGAACCGGUCUCUUUA	A
miR-128	V2	mtpap_2_V2	15.6042	MTPAP	2	UCACAGUGAACCGGUCUCUUUA	A
miR-128	V2	zcchc6_1_V2	12.9106	ZCCHC6	1	UCACAGUGAACCGGUCUCUUUA	A
miR-128	V2	trnt_1_V2	20.4015	TRNT	1	UCACAGUGAACCGGUCUCUUUA	A
miR-128	V2	papd4_2_V2	17.352	PAPD4	2	UCACAGUGAACCGGUCUCUUUA	A
miR-128	V2	mtpap_1_V2	4.42604	MTPAP	1	UCACAGUGAACCGGUCUCUUUA	A
miR-128	V2	papolg_1_V2	21.0462	PAPOLG	1	UCACAGUGAACCGGUCUCUUUA	A
miR-128	V2	zcchc11_1_V2	24.9951	ZCCHC11	1	UCACAGUGAACCGGUCUCUUUA	A
miR-128	V2	trnt_2_V2	15.4366	TRNT	2	UCACAGUGAACCGGUCUCUUUA	A
miR-128	V2	papd5_1_V2	16.5829	PAPD5	1	UCACAGUGAACCGGUCUCUUUA	A
miR-128	V2	siControl_2_V2	22.2065	siControl	2	UCACAGUGAACCGGUCUCUUUA	A
miR-128	V2	zcchc6_2_V2	24.2321	ZCCHC6	2	UCACAGUGAACCGGUCUCUUUA	A
miR-128	V2	siControl_4_V2	21.8375	siControl	4	UCACAGUGAACCGGUCUCUUUA	A
miR-128	V2	tut1_1_V2	23.4204	TUT1	1	UCACAGUGAACCGGUCUCUUUA	A
miR-128	V2	papd4_1_V2	5.40571	PAPD4	1	UCACAGUGAACCGGUCUCUUUA	A
miR-128	V2	tut1_2_V2	17.2623	TUT1	2	UCACAGUGAACCGGUCUCUUUA	A
miR-128	V2	siControl_3_V2	17.7229	siControl	3	UCACAGUGAACCGGUCUCUUUA	A
miR-128	V2	zcchc11_2_V2	29.1878	ZCCHC11	2	UCACAGUGAACCGGUCUCUUUA	A
miR-128	V2	papolg_2_V2	30.1076	PAPOLG	2	UCACAGUGAACCGGUCUCUUUA	A
miR-128	V2	papd5_2_V2	17.3225	PAPD5	2	UCACAGUGAACCGGUCUCUUUA	A
miR-1299	canonical	papd5_1_canonical	5.5376	PAPD5	1	UUCUGGAAUUCUGUGUGAGGGA
miR-1299	canonical	zcchc11_1_canonical	17.9407	ZCCHC11	1	UUCUGGAAUUCUGUGUGAGGGA
miR-1299	canonical	tut1_2_canonical	13.4716	TUT1	2	UUCUGGAAUUCUGUGUGAGGGA
miR-1299	canonical	siControl_3_canonical	0.00111255	siControl	3	UUCUGGAAUUCUGUGUGAGGGA
miR-1299	canonical	siControl_4_canonical	8.22622	siControl	4	UUCUGGAAUUCUGUGUGAGGGA
miR-1299	canonical	papd5_2_canonical	15.99	PAPD5	2	UUCUGGAAUUCUGUGUGAGGGA
miR-1299	canonical	papd4_1_canonical	19.3767	PAPD4	1	UUCUGGAAUUCUGUGUGAGGGA
miR-1299	canonical	trnt_2_canonical	11.4261	TRNT	2	UUCUGGAAUUCUGUGUGAGGGA
miR-1299	canonical	mtpap_1_canonical	19.1727	MTPAP	1	UUCUGGAAUUCUGUGUGAGGGA
miR-1299	canonical	zcchc6_1_canonical	22.2774	ZCCHC6	1	UUCUGGAAUUCUGUGUGAGGGA
miR-1299	canonical	mtpap_2_canonical	20.8755	MTPAP	2	UUCUGGAAUUCUGUGUGAGGGA
miR-1299	canonical	zcchc6_2_canonical	20.1891	ZCCHC6	2	UUCUGGAAUUCUGUGUGAGGGA
miR-1299	canonical	siControl_2_canonical	17.887	siControl	2	UUCUGGAAUUCUGUGUGAGGGA
miR-1299	canonical	tut1_1_canonical	19.0455	TUT1	1	UUCUGGAAUUCUGUGUGAGGGA
miR-1299	canonical	papd4_2_canonical	11.6099	PAPD4	2	UUCUGGAAUUCUGUGUGAGGGA
miR-1299	canonical	papolg_2_canonical	0.000524209	PAPOLG	2	UUCUGGAAUUCUGUGUGAGGGA
miR-1299	canonical	trnt_1_canonical	14.1252	TRNT	1	UUCUGGAAUUCUGUGUGAGGGA
miR-1299	canonical	siControl_1_canonical	28.8349	siControl	1	UUCUGGAAUUCUGUGUGAGGGA
miR-1299	canonical	papolg_1_canonical	15.5267	PAPOLG	1	UUCUGGAAUUCUGUGUGAGGGA
miR-1299	canonical	zcchc11_2_canonical	14.3335	ZCCHC11	2	UUCUGGAAUUCUGUGUGAGGGA
miR-1299	V1	papolg_2_V1	10.4335	PAPOLG	2	UUCUGGAAUUCUGUGUGAGGGAU	U
miR-1299	V1	zcchc6_1_V1	16.2887	ZCCHC6	1	UUCUGGAAUUCUGUGUGAGGGAU	U
miR-1299	V1	mtpap_1_V1	13.0231	MTPAP	1	UUCUGGAAUUCUGUGUGAGGGAU	U
miR-1299	V1	siControl_1_V1	3.76893	siControl	1	UUCUGGAAUUCUGUGUGAGGGAU	U
miR-1299	V1	tut1_1_V1	7.90819	TUT1	1	UUCUGGAAUUCUGUGUGAGGGAU	U
miR-1299	V1	papd4_1_V1	6.89247	PAPD4	1	UUCUGGAAUUCUGUGUGAGGGAU	U
miR-1299	V1	papolg_1_V1	6.27794	PAPOLG	1	UUCUGGAAUUCUGUGUGAGGGAU	U
miR-1299	V1	tut1_2_V1	0.40954	TUT1	2	UUCUGGAAUUCUGUGUGAGGGAU	U
miR-1299	V1	papd5_2_V1	0.34136	PAPD5	2	UUCUGGAAUUCUGUGUGAGGGAU	U
miR-1299	V1	papd5_1_V1	11.492	PAPD5	1	UUCUGGAAUUCUGUGUGAGGGAU	U
miR-1299	V1	siControl_4_V1	0.000648546	siControl	4	UUCUGGAAUUCUGUGUGAGGGAU	U
miR-1299	V1	zcchc11_1_V1	0.000453174	ZCCHC11	1	UUCUGGAAUUCUGUGUGAGGGAU	U
miR-1299	V1	mtpap_2_V1	0.00792252	MTPAP	2	UUCUGGAAUUCUGUGUGAGGGAU	U
miR-1299	V1	trnt_1_V1	14.5515	TRNT	1	UUCUGGAAUUCUGUGUGAGGGAU	U
miR-1299	V1	trnt_2_V1	9.20391	TRNT	2	UUCUGGAAUUCUGUGUGAGGGAU	U
miR-1299	V1	papd4_2_V1	13.2859	PAPD4	2	UUCUGGAAUUCUGUGUGAGGGAU	U
miR-1299	V1	siControl_2_V1	4.16733	siControl	2	UUCUGGAAUUCUGUGUGAGGGAU	U
miR-1299	V1	siControl_3_V1	7.21858	siControl	3	UUCUGGAAUUCUGUGUGAGGGAU	U
miR-1299	V1	zcchc6_2_V1	9.87272	ZCCHC6	2	UUCUGGAAUUCUGUGUGAGGGAU	U
miR-1299	V1	zcchc11_2_V1	7.12535	ZCCHC11	2	UUCUGGAAUUCUGUGUGAGGGAU	U
miR-1299	V2	zcchc6_1_V2	7.95858	ZCCHC6	1	UUCUGGAAUUCUGUGUGAGGGAA	A
miR-1299	V2	papd5_2_V2	11.6254	PAPD5	2	UUCUGGAAUUCUGUGUGAGGGAA	A
miR-1299	V2	siControl_3_V2	6.4192	siControl	3	UUCUGGAAUUCUGUGUGAGGGAA	A
miR-1299	V2	siControl_1_V2	8.74563	siControl	1	UUCUGGAAUUCUGUGUGAGGGAA	A
miR-1299	V2	papd4_2_V2	11.7505	PAPD4	2	UUCUGGAAUUCUGUGUGAGGGAA	A
miR-1299	V2	papd4_1_V2	0.713372	PAPD4	1	UUCUGGAAUUCUGUGUGAGGGAA	A
miR-1299	V2	papolg_1_V2	10.8017	PAPOLG	1	UUCUGGAAUUCUGUGUGAGGGAA	A
miR-1299	V2	papolg_2_V2	10.9361	PAPOLG	2	UUCUGGAAUUCUGUGUGAGGGAA	A
miR-1299	V2	zcchc6_2_V2	6.0973	ZCCHC6	2	UUCUGGAAUUCUGUGUGAGGGAA	A
miR-1299	V2	siControl_2_V2	14.2828	siControl	2	UUCUGGAAUUCUGUGUGAGGGAA	A
miR-1299	V2	tut1_1_V2	10.0539	TUT1	1	UUCUGGAAUUCUGUGUGAGGGAA	A
miR-1299	V2	trnt_1_V2	8.74249	TRNT	1	UUCUGGAAUUCUGUGUGAGGGAA	A
miR-1299	V2	zcchc11_2_V2	18.3905	ZCCHC11	2	UUCUGGAAUUCUGUGUGAGGGAA	A
miR-1299	V2	papd5_1_V2	12.1847	PAPD5	1	UUCUGGAAUUCUGUGUGAGGGAA	A
miR-1299	V2	mtpap_1_V2	0.00121457	MTPAP	1	UUCUGGAAUUCUGUGUGAGGGAA	A
miR-1299	V2	siControl_4_V2	9.83496	siControl	4	UUCUGGAAUUCUGUGUGAGGGAA	A
miR-1299	V2	mtpap_2_V2	9.16552	MTPAP	2	UUCUGGAAUUCUGUGUGAGGGAA	A
miR-1299	V2	trnt_2_V2	3.90756	TRNT	2	UUCUGGAAUUCUGUGUGAGGGAA	A
miR-1299	V2	tut1_2_V2	15.6978	TUT1	2	UUCUGGAAUUCUGUGUGAGGGAA	A
miR-1299	V2	zcchc11_1_V2	12.3271	ZCCHC11	1	UUCUGGAAUUCUGUGUGAGGGAA	A
miR-1307	canonical	papd4_1_canonical	8.17199	PAPD4	1	ACUCGGCGUGGCGUCGGUCGUG
miR-1307	canonical	papd5_1_canonical	0.00228311	PAPD5	1	ACUCGGCGUGGCGUCGGUCGUG
miR-1307	canonical	papd4_2_canonical	6.3844	PAPD4	2	ACUCGGCGUGGCGUCGGUCGUG
miR-1307	canonical	zcchc11_1_canonical	13.9716	ZCCHC11	1	ACUCGGCGUGGCGUCGGUCGUG
miR-1307	canonical	papolg_2_canonical	0.000271223	PAPOLG	2	ACUCGGCGUGGCGUCGGUCGUG
miR-1307	canonical	siControl_3_canonical	0.000508082	siControl	3	ACUCGGCGUGGCGUCGGUCGUG
miR-1307	canonical	trnt_2_canonical	7.15409	TRNT	2	ACUCGGCGUGGCGUCGGUCGUG
miR-1307	canonical	zcchc11_2_canonical	2.64129	ZCCHC11	2	ACUCGGCGUGGCGUCGGUCGUG
miR-1307	canonical	papd5_2_canonical	11.0771	PAPD5	2	ACUCGGCGUGGCGUCGGUCGUG
miR-1307	canonical	siControl_1_canonical	18.0461	siControl	1	ACUCGGCGUGGCGUCGGUCGUG
miR-1307	canonical	siControl_2_canonical	8.55032	siControl	2	ACUCGGCGUGGCGUCGGUCGUG
miR-1307	canonical	zcchc6_2_canonical	26.835	ZCCHC6	2	ACUCGGCGUGGCGUCGGUCGUG
miR-1307	canonical	tut1_1_canonical	3.18361	TUT1	1	ACUCGGCGUGGCGUCGGUCGUG
miR-1307	canonical	mtpap_2_canonical	9.46823	MTPAP	2	ACUCGGCGUGGCGUCGGUCGUG
miR-1307	canonical	papolg_1_canonical	10.3591	PAPOLG	1	ACUCGGCGUGGCGUCGGUCGUG
miR-1307	canonical	siControl_4_canonical	8.22622	siControl	4	ACUCGGCGUGGCGUCGGUCGUG
miR-1307	canonical	trnt_1_canonical	4.10556	TRNT	1	ACUCGGCGUGGCGUCGGUCGUG
miR-1307	canonical	zcchc6_1_canonical	13.5993	ZCCHC6	1	ACUCGGCGUGGCGUCGGUCGUG
miR-1307	canonical	mtpap_1_canonical	4.63626	MTPAP	1	ACUCGGCGUGGCGUCGGUCGUG
miR-1307	canonical	tut1_2_canonical	2.59766	TUT1	2	ACUCGGCGUGGCGUCGGUCGUG
miR-1307	V1	tut1_1_V1	11.1751	TUT1	1	ACUCGGCGUGGCGUCGGUCGUGU	U
miR-1307	V1	zcchc6_1_V1	17.7639	ZCCHC6	1	ACUCGGCGUGGCGUCGGUCGUGU	U
miR-1307	V1	papolg_2_V1	19.7336	PAPOLG	2	ACUCGGCGUGGCGUCGGUCGUGU	U
miR-1307	V1	siControl_1_V1	3.76893	siControl	1	ACUCGGCGUGGCGUCGGUCGUGU	U
miR-1307	V1	mtpap_2_V1	1.41481	MTPAP	2	ACUCGGCGUGGCGUCGGUCGUGU	U
miR-1307	V1	papolg_1_V1	5.08237	PAPOLG	1	ACUCGGCGUGGCGUCGGUCGUGU	U
miR-1307	V1	siControl_4_V1	0.00229397	siControl	4	ACUCGGCGUGGCGUCGGUCGUGU	U
miR-1307	V1	papd5_2_V1	6.98059	PAPD5	2	ACUCGGCGUGGCGUCGGUCGUGU	U
miR-1307	V1	trnt_1_V1	15.6432	TRNT	1	ACUCGGCGUGGCGUCGGUCGUGU	U
miR-1307	V1	trnt_2_V1	14.4033	TRNT	2	ACUCGGCGUGGCGUCGGUCGUGU	U
miR-1307	V1	papd4_2_V1	13.2859	PAPD4	2	ACUCGGCGUGGCGUCGGUCGUGU	U
miR-1307	V1	zcchc11_2_V1	10.807	ZCCHC11	2	ACUCGGCGUGGCGUCGGUCGUGU	U
miR-1307	V1	papd5_1_V1	14.6085	PAPD5	1	ACUCGGCGUGGCGUCGGUCGUGU	U
miR-1307	V1	papd4_1_V1	11.5989	PAPD4	1	ACUCGGCGUGGCGUCGGUCGUGU	U
miR-1307	V1	zcchc6_2_V1	10.787	ZCCHC6	2	ACUCGGCGUGGCGUCGGUCGUGU	U
miR-1307	V1	tut1_2_V1	8.35469	TUT1	2	ACUCGGCGUGGCGUCGGUCGUGU	U
miR-1307	V1	zcchc11_1_V1	0.000607094	ZCCHC11	1	ACUCGGCGUGGCGUCGGUCGUGU	U
miR-1307	V1	mtpap_1_V1	9.82202	MTPAP	1	ACUCGGCGUGGCGUCGGUCGUGU	U
miR-1307	V1	siControl_2_V1	13.1299	siControl	2	ACUCGGCGUGGCGUCGGUCGUGU	U
miR-1307	V1	siControl_3_V1	10.061	siControl	3	ACUCGGCGUGGCGUCGGUCGUGU	U
miR-1307	V2	mtpap_2_V2	12.8448	MTPAP	2	ACUCGGCGUGGCGUCGGUCGUGA	A
miR-1307	V2	siControl_1_V2	8.74563	siControl	1	ACUCGGCGUGGCGUCGGUCGUGA	A
miR-1307	V2	zcchc11_2_V2	24.6889	ZCCHC11	2	ACUCGGCGUGGCGUCGGUCGUGA	A
miR-1307	V2	papd5_2_V2	14.067	PAPD5	2	ACUCGGCGUGGCGUCGGUCGUGA	A
miR-1307	V2	trnt_2_V2	6.21321	TRNT	2	ACUCGGCGUGGCGUCGGUCGUGA	A
miR-1307	V2	siControl_2_V2	20.2256	siControl	2	ACUCGGCGUGGCGUCGGUCGUGA	A
miR-1307	V2	papd4_2_V2	14.1512	PAPD4	2	ACUCGGCGUGGCGUCGGUCGUGA	A
miR-1307	V2	tut1_1_V2	11.0086	TUT1	1	ACUCGGCGUGGCGUCGGUCGUGA	A
miR-1307	V2	papd4_1_V2	7.7534	PAPD4	1	ACUCGGCGUGGCGUCGGUCGUGA	A
miR-1307	V2	zcchc11_1_V2	23.7283	ZCCHC11	1	ACUCGGCGUGGCGUCGGUCGUGA	A
miR-1307	V2	trnt_1_V2	19.3416	TRNT	1	ACUCGGCGUGGCGUCGGUCGUGA	A
miR-1307	V2	tut1_2_V2	24.3025	TUT1	2	ACUCGGCGUGGCGUCGGUCGUGA	A
miR-1307	V2	papolg_2_V2	13.4923	PAPOLG	2	ACUCGGCGUGGCGUCGGUCGUGA	A
miR-1307	V2	papd5_1_V2	17.6824	PAPD5	1	ACUCGGCGUGGCGUCGGUCGUGA	A
miR-1307	V2	papolg_1_V2	15.9239	PAPOLG	1	ACUCGGCGUGGCGUCGGUCGUGA	A
miR-1307	V2	zcchc6_2_V2	13.516	ZCCHC6	2	ACUCGGCGUGGCGUCGGUCGUGA	A
miR-1307	V2	siControl_4_V2	15.8362	siControl	4	ACUCGGCGUGGCGUCGGUCGUGA	A
miR-1307	V2	zcchc6_1_V2	12.9106	ZCCHC6	1	ACUCGGCGUGGCGUCGGUCGUGA	A
miR-1307	V2	mtpap_1_V2	0.0023885	MTPAP	1	ACUCGGCGUGGCGUCGGUCGUGA	A
miR-1307	V2	siControl_3_V2	10.7667	siControl	3	ACUCGGCGUGGCGUCGGUCGUGA	A
miR-1308	canonical	papolg_1_canonical	10.3591	PAPOLG	1	GCAUGGGUGGUUCAGUGG
miR-1308	canonical	zcchc11_2_canonical	6.53835	ZCCHC11	2	GCAUGGGUGGUUCAGUGG
miR-1308	canonical	siControl_2_canonical	4.30663	siControl	2	GCAUGGGUGGUUCAGUGG
miR-1308	canonical	siControl_4_canonical	2.16013	siControl	4	GCAUGGGUGGUUCAGUGG
miR-1308	canonical	trnt_2_canonical	6.29972	TRNT	2	GCAUGGGUGGUUCAGUGG
miR-1308	canonical	papd4_1_canonical	5.58639	PAPD4	1	GCAUGGGUGGUUCAGUGG
miR-1308	canonical	siControl_3_canonical	0.00029462	siControl	3	GCAUGGGUGGUUCAGUGG
miR-1308	canonical	tut1_2_canonical	3.43393	TUT1	2	GCAUGGGUGGUUCAGUGG
miR-1308	canonical	zcchc6_1_canonical	13.5993	ZCCHC6	1	GCAUGGGUGGUUCAGUGG
miR-1308	canonical	mtpap_2_canonical	8.43122	MTPAP	2	GCAUGGGUGGUUCAGUGG
miR-1308	canonical	mtpap_1_canonical	0.00104513	MTPAP	1	GCAUGGGUGGUUCAGUGG
miR-1308	canonical	trnt_1_canonical	0.0010685	TRNT	1	GCAUGGGUGGUUCAGUGG
miR-1308	canonical	siControl_1_canonical	11.7527	siControl	1	GCAUGGGUGGUUCAGUGG
miR-1308	canonical	papolg_2_canonical	0.00019914	PAPOLG	2	GCAUGGGUGGUUCAGUGG
miR-1308	canonical	zcchc6_2_canonical	25.7273	ZCCHC6	2	GCAUGGGUGGUUCAGUGG
miR-1308	canonical	tut1_1_canonical	1.51482	TUT1	1	GCAUGGGUGGUUCAGUGG
miR-1308	canonical	papd4_2_canonical	2.03053	PAPD4	2	GCAUGGGUGGUUCAGUGG
miR-1308	canonical	papd5_1_canonical	0.000278896	PAPD5	1	GCAUGGGUGGUUCAGUGG
miR-1308	canonical	zcchc11_1_canonical	11.9871	ZCCHC11	1	GCAUGGGUGGUUCAGUGG
miR-1308	canonical	papd5_2_canonical	14.0249	PAPD5	2	GCAUGGGUGGUUCAGUGG
miR-1308	V1	tut1_2_V1	48.1121	TUT1	2	GCAUGGGUGGUUCAGUGGUA	UA
miR-1308	V1	siControl_3_V1	65.0161	siControl	3	GCAUGGGUGGUUCAGUGGUA	UA
miR-1308	V1	zcchc6_2_V1	333.521	ZCCHC6	2	GCAUGGGUGGUUCAGUGGUA	UA
miR-1308	V1	zcchc6_1_V1	382.137	ZCCHC6	1	GCAUGGGUGGUUCAGUGGUA	UA
miR-1308	V1	papd5_1_V1	104.989	PAPD5	1	GCAUGGGUGGUUCAGUGGUA	UA
miR-1308	V1	tut1_1_V1	134.232	TUT1	1	GCAUGGGUGGUUCAGUGGUA	UA
miR-1308	V1	siControl_2_V1	101.479	siControl	2	GCAUGGGUGGUUCAGUGGUA	UA
miR-1308	V1	papd5_2_V1	92.559	PAPD5	2	GCAUGGGUGGUUCAGUGGUA	UA
miR-1308	V1	papd4_1_V1	86.9048	PAPD4	1	GCAUGGGUGGUUCAGUGGUA	UA
miR-1308	V1	papd4_2_V1	93.1098	PAPD4	2	GCAUGGGUGGUUCAGUGGUA	UA
miR-1308	V1	siControl_4_V1	49.0632	siControl	4	GCAUGGGUGGUUCAGUGGUA	UA
miR-1308	V1	zcchc11_1_V1	141.786	ZCCHC11	1	GCAUGGGUGGUUCAGUGGUA	UA
miR-1308	V1	trnt_2_V1	151.82	TRNT	2	GCAUGGGUGGUUCAGUGGUA	UA
miR-1308	V1	siControl_1_V1	112.746	siControl	1	GCAUGGGUGGUUCAGUGGUA	UA
miR-1308	V1	papolg_1_V1	82.8005	PAPOLG	1	GCAUGGGUGGUUCAGUGGUA	UA
miR-1308	V1	trnt_1_V1	160.853	TRNT	1	GCAUGGGUGGUUCAGUGGUA	UA
miR-1308	V1	papolg_2_V1	100.335	PAPOLG	2	GCAUGGGUGGUUCAGUGGUA	UA
miR-1308	V1	zcchc11_2_V1	153.476	ZCCHC11	2	GCAUGGGUGGUUCAGUGGUA	UA
miR-1308	V1	mtpap_2_V1	174.901	MTPAP	2	GCAUGGGUGGUUCAGUGGUA	UA
miR-1308	V1	mtpap_1_V1	243.509	MTPAP	1	GCAUGGGUGGUUCAGUGGUA	UA
miR-1308	V2	papd5_1_V2	57.2667	PAPD5	1	GCAUGGGUGGUUCAGUGGUAGAA	UAGAA
miR-1308	V2	trnt_1_V2	92.4761	TRNT	1	GCAUGGGUGGUUCAGUGGUAGAA	UAGAA
miR-1308	V2	tut1_1_V2	126.535	TUT1	1	GCAUGGGUGGUUCAGUGGUAGAA	UAGAA
miR-1308	V2	zcchc11_2_V2	84.9742	ZCCHC11	2	GCAUGGGUGGUUCAGUGGUAGAA	UAGAA
miR-1308	V2	papd5_2_V2	71.0387	PAPD5	2	GCAUGGGUGGUUCAGUGGUAGAA	UAGAA
miR-1308	V2	papolg_2_V2	56.9478	PAPOLG	2	GCAUGGGUGGUUCAGUGGUAGAA	UAGAA
miR-1308	V2	zcchc6_1_V2	179.632	ZCCHC6	1	GCAUGGGUGGUUCAGUGGUAGAA	UAGAA
miR-1308	V2	papd4_2_V2	51.7616	PAPD4	2	GCAUGGGUGGUUCAGUGGUAGAA	UAGAA
miR-1308	V2	trnt_2_V2	70.0097	TRNT	2	GCAUGGGUGGUUCAGUGGUAGAA	UAGAA
miR-1308	V2	zcchc11_1_V2	68.0665	ZCCHC11	1	GCAUGGGUGGUUCAGUGGUAGAA	UAGAA
miR-1308	V2	mtpap_2_V2	128.743	MTPAP	2	GCAUGGGUGGUUCAGUGGUAGAA	UAGAA
miR-1308	V2	papolg_1_V2	51.78	PAPOLG	1	GCAUGGGUGGUUCAGUGGUAGAA	UAGAA
miR-1308	V2	mtpap_1_V2	138.238	MTPAP	1	GCAUGGGUGGUUCAGUGGUAGAA	UAGAA
miR-1308	V2	siControl_1_V2	48.6638	siControl	1	GCAUGGGUGGUUCAGUGGUAGAA	UAGAA
miR-1308	V2	siControl_3_V2	47.287	siControl	3	GCAUGGGUGGUUCAGUGGUAGAA	UAGAA
miR-1308	V2	zcchc6_2_V2	123.151	ZCCHC6	2	GCAUGGGUGGUUCAGUGGUAGAA	UAGAA
miR-1308	V2	siControl_4_V2	42.8421	siControl	4	GCAUGGGUGGUUCAGUGGUAGAA	UAGAA
miR-1308	V2	papd4_1_V2	44.1447	PAPD4	1	GCAUGGGUGGUUCAGUGGUAGAA	UAGAA
miR-1308	V2	siControl_2_V2	64.7969	siControl	2	GCAUGGGUGGUUCAGUGGUAGAA	UAGAA
miR-1308	V2	tut1_2_V2	127.56	TUT1	2	GCAUGGGUGGUUCAGUGGUAGAA	UAGAA
miR-130a	canonical	mtpap_1_canonical	2.56004	MTPAP	1	CAGUGCAAUGUUAAAAGGGCAU
miR-130a	canonical	siControl_2_canonical	21.2822	siControl	2	CAGUGCAAUGUUAAAAGGGCAU
miR-130a	canonical	zcchc11_2_canonical	15.3079	ZCCHC11	2	CAGUGCAAUGUUAAAAGGGCAU
miR-130a	canonical	tut1_2_canonical	7.6161	TUT1	2	CAGUGCAAUGUUAAAAGGGCAU
miR-130a	canonical	zcchc6_1_canonical	22.2774	ZCCHC6	1	CAGUGCAAUGUUAAAAGGGCAU
miR-130a	canonical	papd5_2_canonical	23.8507	PAPD5	2	CAGUGCAAUGUUAAAAGGGCAU
miR-130a	canonical	zcchc11_1_canonical	29.8479	ZCCHC11	1	CAGUGCAAUGUUAAAAGGGCAU
miR-130a	canonical	trnt_2_canonical	21.6791	TRNT	2	CAGUGCAAUGUUAAAAGGGCAU
miR-130a	canonical	papd4_2_canonical	14.2228	PAPD4	2	CAGUGCAAUGUUAAAAGGGCAU
miR-130a	canonical	siControl_1_canonical	27.0368	siControl	1	CAGUGCAAUGUUAAAAGGGCAU
miR-130a	canonical	tut1_1_canonical	7.35749	TUT1	1	CAGUGCAAUGUUAAAAGGGCAU
miR-130a	canonical	papd5_1_canonical	16.1295	PAPD5	1	CAGUGCAAUGUUAAAAGGGCAU
miR-130a	canonical	siControl_3_canonical	0.00111255	siControl	3	CAGUGCAAUGUUAAAAGGGCAU
miR-130a	canonical	papolg_1_canonical	12.9429	PAPOLG	1	CAGUGCAAUGUUAAAAGGGCAU
miR-130a	canonical	trnt_1_canonical	17.4652	TRNT	1	CAGUGCAAUGUUAAAAGGGCAU
miR-130a	canonical	papd4_1_canonical	28.8578	PAPD4	1	CAGUGCAAUGUUAAAAGGGCAU
miR-130a	canonical	papolg_2_canonical	0.000524209	PAPOLG	2	CAGUGCAAUGUUAAAAGGGCAU
miR-130a	canonical	mtpap_2_canonical	19.8384	MTPAP	2	CAGUGCAAUGUUAAAAGGGCAU
miR-130a	canonical	zcchc6_2_canonical	24.6197	ZCCHC6	2	CAGUGCAAUGUUAAAAGGGCAU
miR-130a	canonical	siControl_4_canonical	9.09291	siControl	4	CAGUGCAAUGUUAAAAGGGCAU
miR-130a	V1	trnt_2_V1	11.4322	TRNT	2	CAGUGCAAUGUUAAAAGGGCAUA	A
miR-130a	V1	mtpap_1_V1	11.4226	MTPAP	1	CAGUGCAAUGUUAAAAGGGCAUA	A
miR-130a	V1	siControl_1_V1	0.0119315	siControl	1	CAGUGCAAUGUUAAAAGGGCAUA	A
miR-130a	V1	zcchc6_1_V1	26.615	ZCCHC6	1	CAGUGCAAUGUUAAAAGGGCAUA	A
miR-130a	V1	mtpap_2_V1	0.000927133	MTPAP	2	CAGUGCAAUGUUAAAAGGGCAUA	A
miR-130a	V1	zcchc11_2_V1	7.12535	ZCCHC11	2	CAGUGCAAUGUUAAAAGGGCAUA	A
miR-130a	V1	papd4_2_V1	14.0461	PAPD4	2	CAGUGCAAUGUUAAAAGGGCAUA	A
miR-130a	V1	zcchc6_2_V1	11.7012	ZCCHC6	2	CAGUGCAAUGUUAAAAGGGCAUA	A
miR-130a	V1	papd5_2_V1	2.82686	PAPD5	2	CAGUGCAAUGUUAAAAGGGCAUA	A
miR-130a	V1	siControl_2_V1	5.44761	siControl	2	CAGUGCAAUGUUAAAAGGGCAUA	A
miR-130a	V1	tut1_2_V1	10.3425	TUT1	2	CAGUGCAAUGUUAAAAGGGCAUA	A
miR-130a	V1	papd4_1_V1	12.7756	PAPD4	1	CAGUGCAAUGUUAAAAGGGCAUA	A
miR-130a	V1	trnt_1_V1	18.9186	TRNT	1	CAGUGCAAUGUUAAAAGGGCAUA	A
miR-130a	V1	papolg_1_V1	7.47354	PAPOLG	1	CAGUGCAAUGUUAAAAGGGCAUA	A
miR-130a	V1	siControl_4_V1	0.00140401	siControl	4	CAGUGCAAUGUUAAAAGGGCAUA	A
miR-130a	V1	tut1_1_V1	8.99715	TUT1	1	CAGUGCAAUGUUAAAAGGGCAUA	A
miR-130a	V1	papd5_1_V1	15.6474	PAPD5	1	CAGUGCAAUGUUAAAAGGGCAUA	A
miR-130a	V1	papolg_2_V1	9.4002	PAPOLG	2	CAGUGCAAUGUUAAAAGGGCAUA	A
miR-130a	V1	siControl_3_V1	8.16604	siControl	3	CAGUGCAAUGUUAAAAGGGCAUA	A
miR-130a	V1	zcchc11_1_V1	0.000919303	ZCCHC11	1	CAGUGCAAUGUUAAAAGGGCAUA	A
miR-130a	V2	siControl_3_V2	7.28868	siControl	3	CAGUGCAAUGUUAAAAGGGCAUAA	AA
miR-130a	V2	mtpap_1_V2	0.000409264	MTPAP	1	CAGUGCAAUGUUAAAAGGGCAUAA	AA
miR-130a	V2	zcchc11_1_V2	21.1947	ZCCHC11	1	CAGUGCAAUGUUAAAAGGGCAUAA	AA
miR-130a	V2	zcchc6_2_V2	6.0973	ZCCHC6	2	CAGUGCAAUGUUAAAAGGGCAUAA	AA
miR-130a	V2	papd4_2_V2	12.5507	PAPD4	2	CAGUGCAAUGUUAAAAGGGCAUAA	AA
miR-130a	V2	papd5_1_V2	9.98559	PAPD5	1	CAGUGCAAUGUUAAAAGGGCAUAA	AA
miR-130a	V2	tut1_1_V2	11.9633	TUT1	1	CAGUGCAAUGUUAAAAGGGCAUAA	AA
miR-130a	V2	siControl_1_V2	1.9036	siControl	1	CAGUGCAAUGUUAAAAGGGCAUAA	AA
miR-130a	V2	zcchc11_2_V2	16.5909	ZCCHC11	2	CAGUGCAAUGUUAAAAGGGCAUAA	AA
miR-130a	V2	trnt_1_V2	6.62275	TRNT	1	CAGUGCAAUGUUAAAAGGGCAUAA	AA
miR-130a	V2	trnt_2_V2	3.13909	TRNT	2	CAGUGCAAUGUUAAAAGGGCAUAA	AA
miR-130a	V2	siControl_4_V2	9.83496	siControl	4	CAGUGCAAUGUUAAAAGGGCAUAA	AA
miR-130a	V2	papd5_2_V2	9.18377	PAPD5	2	CAGUGCAAUGUUAAAAGGGCAUAA	AA
miR-130a	V2	siControl_2_V2	11.3114	siControl	2	CAGUGCAAUGUUAAAAGGGCAUAA	AA
miR-130a	V2	mtpap_2_V2	11.9249	MTPAP	2	CAGUGCAAUGUUAAAAGGGCAUAA	AA
miR-130a	V2	tut1_2_V2	11.0044	TUT1	2	CAGUGCAAUGUUAAAAGGGCAUAA	AA
miR-130a	V2	zcchc6_1_V2	9.60923	ZCCHC6	1	CAGUGCAAUGUUAAAAGGGCAUAA	AA
miR-130a	V2	papd4_1_V2	1.88489	PAPD4	1	CAGUGCAAUGUUAAAAGGGCAUAA	AA
miR-130a	V2	papolg_2_V2	10.9361	PAPOLG	2	CAGUGCAAUGUUAAAAGGGCAUAA	AA
miR-130a	V2	papolg_1_V2	13.875	PAPOLG	1	CAGUGCAAUGUUAAAAGGGCAUAA	AA
miR-132	canonical	siControl_3_canonical	86.8349	siControl	3	UAACAGUCUACAGCCAUGGUCG
miR-132	canonical	papd5_2_canonical	126.041	PAPD5	2	UAACAGUCUACAGCCAUGGUCG
miR-132	canonical	mtpap_1_canonical	131.315	MTPAP	1	UAACAGUCUACAGCCAUGGUCG
miR-132	canonical	zcchc6_1_canonical	105.34	ZCCHC6	1	UAACAGUCUACAGCCAUGGUCG
miR-132	canonical	tut1_2_canonical	91.268	TUT1	2	UAACAGUCUACAGCCAUGGUCG
miR-132	canonical	papd5_1_canonical	66.2017	PAPD5	1	UAACAGUCUACAGCCAUGGUCG
miR-132	canonical	trnt_1_canonical	125.46	TRNT	1	UAACAGUCUACAGCCAUGGUCG
miR-132	canonical	zcchc11_2_canonical	85.4662	ZCCHC11	2	UAACAGUCUACAGCCAUGGUCG
miR-132	canonical	zcchc11_1_canonical	186.627	ZCCHC11	1	UAACAGUCUACAGCCAUGGUCG
miR-132	canonical	papd4_2_canonical	99.5764	PAPD4	2	UAACAGUCUACAGCCAUGGUCG
miR-132	canonical	zcchc6_2_canonical	111.016	ZCCHC6	2	UAACAGUCUACAGCCAUGGUCG
miR-132	canonical	tut1_1_canonical	108.377	TUT1	1	UAACAGUCUACAGCCAUGGUCG
miR-132	canonical	papolg_2_canonical	55.9789	PAPOLG	2	UAACAGUCUACAGCCAUGGUCG
miR-132	canonical	siControl_2_canonical	143.51	siControl	2	UAACAGUCUACAGCCAUGGUCG
miR-132	canonical	siControl_1_canonical	213.145	siControl	1	UAACAGUCUACAGCCAUGGUCG
miR-132	canonical	papd4_1_canonical	211.585	PAPD4	1	UAACAGUCUACAGCCAUGGUCG
miR-132	canonical	siControl_4_canonical	87.0972	siControl	4	UAACAGUCUACAGCCAUGGUCG
miR-132	canonical	papolg_1_canonical	99.0719	PAPOLG	1	UAACAGUCUACAGCCAUGGUCG
miR-132	canonical	trnt_2_canonical	99.4317	TRNT	2	UAACAGUCUACAGCCAUGGUCG
miR-132	canonical	mtpap_2_canonical	85.1717	MTPAP	2	UAACAGUCUACAGCCAUGGUCG
miR-132	V1	trnt_1_V1	15.6432	TRNT	1	UAACAGUCUACAGCCAUGGUCGU	U
miR-132	V1	papd5_2_V1	4.48822	PAPD5	2	UAACAGUCUACAGCCAUGGUCGU	U
miR-132	V1	papd5_1_V1	14.6085	PAPD5	1	UAACAGUCUACAGCCAUGGUCGU	U
miR-132	V1	mtpap_2_V1	4.04215	MTPAP	2	UAACAGUCUACAGCCAUGGUCGU	U
miR-132	V1	trnt_2_V1	11.4322	TRNT	2	UAACAGUCUACAGCCAUGGUCGU	U
miR-132	V1	papolg_2_V1	17.6669	PAPOLG	2	UAACAGUCUACAGCCAUGGUCGU	U
miR-132	V1	tut1_1_V1	11.1751	TUT1	1	UAACAGUCUACAGCCAUGGUCGU	U
miR-132	V1	siControl_4_V1	5.65655	siControl	4	UAACAGUCUACAGCCAUGGUCGU	U
miR-132	V1	papolg_1_V1	13.4517	PAPOLG	1	UAACAGUCUACAGCCAUGGUCGU	U
miR-132	V1	zcchc6_1_V1	19.2391	ZCCHC6	1	UAACAGUCUACAGCCAUGGUCGU	U
miR-132	V1	papd4_2_V1	14.8063	PAPD4	2	UAACAGUCUACAGCCAUGGUCGU	U
miR-132	V1	siControl_1_V1	3.76893	siControl	1	UAACAGUCUACAGCCAUGGUCGU	U
miR-132	V1	mtpap_1_V1	22.6266	MTPAP	1	UAACAGUCUACAGCCAUGGUCGU	U
miR-132	V1	siControl_2_V1	9.28869	siControl	2	UAACAGUCUACAGCCAUGGUCGU	U
miR-132	V1	zcchc6_2_V1	9.87272	ZCCHC6	2	UAACAGUCUACAGCCAUGGUCGU	U
miR-132	V1	tut1_2_V1	4.37922	TUT1	2	UAACAGUCUACAGCCAUGGUCGU	U
miR-132	V1	siControl_3_V1	10.061	siControl	3	UAACAGUCUACAGCCAUGGUCGU	U
miR-132	V1	papd4_1_V1	13.9522	PAPD4	1	UAACAGUCUACAGCCAUGGUCGU	U
miR-132	V1	zcchc11_1_V1	0.000607094	ZCCHC11	1	UAACAGUCUACAGCCAUGGUCGU	U
miR-132	V1	zcchc11_2_V1	9.88657	ZCCHC11	2	UAACAGUCUACAGCCAUGGUCGU	U
miR-132	V2	trnt_1_V2	11.9222	TRNT	1	UAACAGUCUACAGCCAUGGUCGA	A
miR-132	V2	zcchc11_2_V2	23.7891	ZCCHC11	2	UAACAGUCUACAGCCAUGGUCGA	A
miR-132	V2	siControl_3_V2	9.02768	siControl	3	UAACAGUCUACAGCCAUGGUCGA	A
miR-132	V2	papolg_1_V2	11.8261	PAPOLG	1	UAACAGUCUACAGCCAUGGUCGA	A
miR-132	V2	tut1_2_V2	14.9156	TUT1	2	UAACAGUCUACAGCCAUGGUCGA	A
miR-132	V2	zcchc11_1_V2	14.8607	ZCCHC11	1	UAACAGUCUACAGCCAUGGUCGA	A
miR-132	V2	tut1_1_V2	11.9633	TUT1	1	UAACAGUCUACAGCCAUGGUCGA	A
miR-132	V2	papd5_1_V2	12.1847	PAPD5	1	UAACAGUCUACAGCCAUGGUCGA	A
miR-132	V2	trnt_2_V2	5.44463	TRNT	2	UAACAGUCUACAGCCAUGGUCGA	A
miR-132	V2	zcchc6_2_V2	10.2187	ZCCHC6	2	UAACAGUCUACAGCCAUGGUCGA	A
miR-132	V2	papd5_2_V2	9.99763	PAPD5	2	UAACAGUCUACAGCCAUGGUCGA	A
miR-132	V2	siControl_4_V2	14.3359	siControl	4	UAACAGUCUACAGCCAUGGUCGA	A
miR-132	V2	siControl_2_V2	18.2446	siControl	2	UAACAGUCUACAGCCAUGGUCGA	A
miR-132	V2	papd4_2_V2	14.1512	PAPD4	2	UAACAGUCUACAGCCAUGGUCGA	A
miR-132	V2	siControl_1_V2	0.765228	siControl	1	UAACAGUCUACAGCCAUGGUCGA	A
miR-132	V2	zcchc6_1_V2	16.2119	ZCCHC6	1	UAACAGUCUACAGCCAUGGUCGA	A
miR-132	V2	mtpap_1_V2	0.0023885	MTPAP	1	UAACAGUCUACAGCCAUGGUCGA	A
miR-132	V2	papolg_2_V2	13.4923	PAPOLG	2	UAACAGUCUACAGCCAUGGUCGA	A
miR-132	V2	papd4_1_V2	6.57954	PAPD4	1	UAACAGUCUACAGCCAUGGUCGA	A
miR-132	V2	mtpap_2_V2	5.48639	MTPAP	2	UAACAGUCUACAGCCAUGGUCGA	A
miR-133a	canonical	trnt_2_canonical	440.347	TRNT	2	UUUGGUCCCCUUCAACCAGCUG
miR-133a	canonical	siControl_2_canonical	476.24	siControl	2	UUUGGUCCCCUUCAACCAGCUG
miR-133a	canonical	mtpap_2_canonical	457.468	MTPAP	2	UUUGGUCCCCUUCAACCAGCUG
miR-133a	canonical	zcchc11_2_canonical	408	ZCCHC11	2	UUUGGUCCCCUUCAACCAGCUG
miR-133a	canonical	papd5_1_canonical	450.411	PAPD5	1	UUUGGUCCCCUUCAACCAGCUG
miR-133a	canonical	siControl_4_canonical	409.516	siControl	4	UUUGGUCCCCUUCAACCAGCUG
miR-133a	canonical	papd4_2_canonical	431.411	PAPD4	2	UUUGGUCCCCUUCAACCAGCUG
miR-133a	canonical	papd5_2_canonical	474.862	PAPD5	2	UUUGGUCCCCUUCAACCAGCUG
miR-133a	canonical	papd4_1_canonical	446.889	PAPD4	1	UUUGGUCCCCUUCAACCAGCUG
miR-133a	canonical	siControl_1_canonical	463.986	siControl	1	UUUGGUCCCCUUCAACCAGCUG
miR-133a	canonical	siControl_3_canonical	499.026	siControl	3	UUUGGUCCCCUUCAACCAGCUG
miR-133a	canonical	mtpap_1_canonical	421.015	MTPAP	1	UUUGGUCCCCUUCAACCAGCUG
miR-133a	canonical	trnt_1_canonical	433.856	TRNT	1	UUUGGUCCCCUUCAACCAGCUG
miR-133a	canonical	tut1_2_canonical	500.327	TUT1	2	UUUGGUCCCCUUCAACCAGCUG
miR-133a	canonical	papolg_2_canonical	463.767	PAPOLG	2	UUUGGUCCCCUUCAACCAGCUG
miR-133a	canonical	tut1_1_canonical	440.657	TUT1	1	UUUGGUCCCCUUCAACCAGCUG
miR-133a	canonical	zcchc6_1_canonical	308.657	ZCCHC6	1	UUUGGUCCCCUUCAACCAGCUG
miR-133a	canonical	zcchc11_1_canonical	397.982	ZCCHC11	1	UUUGGUCCCCUUCAACCAGCUG
miR-133a	canonical	zcchc6_2_canonical	416.726	ZCCHC6	2	UUUGGUCCCCUUCAACCAGCUG
miR-133a	canonical	papolg_1_canonical	426.363	PAPOLG	1	UUUGGUCCCCUUCAACCAGCUG
miR-133a	V1	zcchc6_2_V1	11.7012	ZCCHC6	2	UUUGGUCCCCUUCAACCAGCUGA	A
miR-133a	V1	papd4_2_V1	13.2859	PAPD4	2	UUUGGUCCCCUUCAACCAGCUGA	A
miR-133a	V1	tut1_2_V1	5.37304	TUT1	2	UUUGGUCCCCUUCAACCAGCUGA	A
miR-133a	V1	papd5_1_V1	12.5308	PAPD5	1	UUUGGUCCCCUUCAACCAGCUGA	A
miR-133a	V1	mtpap_1_V1	16.2243	MTPAP	1	UUUGGUCCCCUUCAACCAGCUGA	A
miR-133a	V1	trnt_1_V1	11.2761	TRNT	1	UUUGGUCCCCUUCAACCAGCUGA	A
miR-133a	V1	siControl_4_V1	7.17951	siControl	4	UUUGGUCCCCUUCAACCAGCUGA	A
miR-133a	V1	zcchc11_2_V1	16.3296	ZCCHC11	2	UUUGGUCCCCUUCAACCAGCUGA	A
miR-133a	V1	papolg_2_V1	10.4335	PAPOLG	2	UUUGGUCCCCUUCAACCAGCUGA	A
miR-133a	V1	papolg_1_V1	11.0604	PAPOLG	1	UUUGGUCCCCUUCAACCAGCUGA	A
miR-133a	V1	siControl_1_V1	1.11269	siControl	1	UUUGGUCCCCUUCAACCAGCUGA	A
miR-133a	V1	trnt_2_V1	11.4322	TRNT	2	UUUGGUCCCCUUCAACCAGCUGA	A
miR-133a	V1	siControl_2_V1	4.16733	siControl	2	UUUGGUCCCCUUCAACCAGCUGA	A
miR-133a	V1	zcchc11_1_V1	0.000607094	ZCCHC11	1	UUUGGUCCCCUUCAACCAGCUGA	A
miR-133a	V1	tut1_1_V1	8.99715	TUT1	1	UUUGGUCCCCUUCAACCAGCUGA	A
miR-133a	V1	papd4_1_V1	8.06907	PAPD4	1	UUUGGUCCCCUUCAACCAGCUGA	A
miR-133a	V1	mtpap_2_V1	3.16614	MTPAP	2	UUUGGUCCCCUUCAACCAGCUGA	A
miR-133a	V1	zcchc6_1_V1	17.7639	ZCCHC6	1	UUUGGUCCCCUUCAACCAGCUGA	A
miR-133a	V1	papd5_2_V1	6.14978	PAPD5	2	UUUGGUCCCCUUCAACCAGCUGA	A
miR-133a	V1	siControl_3_V1	12.9034	siControl	3	UUUGGUCCCCUUCAACCAGCUGA	A
miR-133a	V2	tut1_1_V2	18.6466	TUT1	1	UUUGGUCCCCUUCAACCAGCUGU	U
miR-133a	V2	tut1_2_V2	16.4801	TUT1	2	UUUGGUCCCCUUCAACCAGCUGU	U
miR-133a	V2	zcchc11_1_V2	16.1275	ZCCHC11	1	UUUGGUCCCCUUCAACCAGCUGU	U
miR-133a	V2	zcchc11_2_V2	21.0898	ZCCHC11	2	UUUGGUCCCCUUCAACCAGCUGU	U
miR-133a	V2	trnt_1_V2	16.1618	TRNT	1	UUUGGUCCCCUUCAACCAGCUGU	U
miR-133a	V2	papd5_2_V2	18.1363	PAPD5	2	UUUGGUCCCCUUCAACCAGCUGU	U
miR-133a	V2	papolg_1_V2	17.9728	PAPOLG	1	UUUGGUCCCCUUCAACCAGCUGU	U
miR-133a	V2	papd4_2_V2	20.5529	PAPD4	2	UUUGGUCCCCUUCAACCAGCUGU	U
miR-133a	V2	trnt_2_V2	3.13909	TRNT	2	UUUGGUCCCCUUCAACCAGCUGU	U
miR-133a	V2	mtpap_1_V2	2.19646	MTPAP	1	UUUGGUCCCCUUCAACCAGCUGU	U
miR-133a	V2	siControl_4_V2	19.587	siControl	4	UUUGGUCCCCUUCAACCAGCUGU	U
miR-133a	V2	siControl_2_V2	14.2828	siControl	2	UUUGGUCCCCUUCAACCAGCUGU	U
miR-133a	V2	papd4_1_V2	11.275	PAPD4	1	UUUGGUCCCCUUCAACCAGCUGU	U
miR-133a	V2	siControl_3_V2	21.201	siControl	3	UUUGGUCCCCUUCAACCAGCUGU	U
miR-133a	V2	papolg_2_V2	17.3265	PAPOLG	2	UUUGGUCCCCUUCAACCAGCUGU	U
miR-133a	V2	mtpap_2_V2	16.524	MTPAP	2	UUUGGUCCCCUUCAACCAGCUGU	U
miR-133a	V2	papd5_1_V2	19.8815	PAPD5	1	UUUGGUCCCCUUCAACCAGCUGU	U
miR-133a	V2	zcchc6_2_V2	9.39443	ZCCHC6	2	UUUGGUCCCCUUCAACCAGCUGU	U
miR-133a	V2	siControl_1_V2	3.04359	siControl	1	UUUGGUCCCCUUCAACCAGCUGU	U
miR-133a	V2	zcchc6_1_V2	11.2599	ZCCHC6	1	UUUGGUCCCCUUCAACCAGCUGU	U
miR-134	canonical	zcchc6_2_canonical	24.6197	ZCCHC6	2	UGUGACUGGUUGACCAGAGGGG
miR-134	canonical	trnt_2_canonical	9.71727	TRNT	2	UGUGACUGGUUGACCAGAGGGG
miR-134	canonical	mtpap_1_canonical	8.78939	MTPAP	1	UGUGACUGGUUGACCAGAGGGG
miR-134	canonical	zcchc6_1_canonical	9.88019	ZCCHC6	1	UGUGACUGGUUGACCAGAGGGG
miR-134	canonical	tut1_1_canonical	7.35749	TUT1	1	UGUGACUGGUUGACCAGAGGGG
miR-134	canonical	tut1_2_canonical	8.45259	TUT1	2	UGUGACUGGUUGACCAGAGGGG
miR-134	canonical	papolg_2_canonical	0.000524209	PAPOLG	2	UGUGACUGGUUGACCAGAGGGG
miR-134	canonical	siControl_3_canonical	0.000796656	siControl	3	UGUGACUGGUUGACCAGAGGGG
miR-134	canonical	zcchc11_1_canonical	13.9716	ZCCHC11	1	UGUGACUGGUUGACCAGAGGGG
miR-134	canonical	trnt_1_canonical	0.00188064	TRNT	1	UGUGACUGGUUGACCAGAGGGG
miR-134	canonical	papolg_1_canonical	20.6944	PAPOLG	1	UGUGACUGGUUGACCAGAGGGG
miR-134	canonical	papd4_1_canonical	4.72456	PAPD4	1	UGUGACUGGUUGACCAGAGGGG
miR-134	canonical	zcchc11_2_canonical	6.53835	ZCCHC11	2	UGUGACUGGUUGACCAGAGGGG
miR-134	canonical	papd5_1_canonical	0.00228311	PAPD5	1	UGUGACUGGUUGACCAGAGGGG
miR-134	canonical	siControl_4_canonical	8.22622	siControl	4	UGUGACUGGUUGACCAGAGGGG
miR-134	canonical	papd4_2_canonical	11.6099	PAPD4	2	UGUGACUGGUUGACCAGAGGGG
miR-134	canonical	siControl_1_canonical	15.3489	siControl	1	UGUGACUGGUUGACCAGAGGGG
miR-134	canonical	siControl_2_canonical	11.9454	siControl	2	UGUGACUGGUUGACCAGAGGGG
miR-134	canonical	mtpap_2_canonical	10.5052	MTPAP	2	UGUGACUGGUUGACCAGAGGGG
miR-134	canonical	papd5_2_canonical	16.9726	PAPD5	2	UGUGACUGGUUGACCAGAGGGG
miR-134	V1	papd4_1_V1	10.4223	PAPD4	1	UGUGACUGGUUGACCAGAGGGGA	A
miR-134	V1	zcchc11_2_V1	10.807	ZCCHC11	2	UGUGACUGGUUGACCAGAGGGGA	A
miR-134	V1	tut1_2_V1	5.37304	TUT1	2	UGUGACUGGUUGACCAGAGGGGA	A
miR-134	V1	zcchc11_1_V1	0.000919303	ZCCHC11	1	UGUGACUGGUUGACCAGAGGGGA	A
miR-134	V1	mtpap_1_V1	16.2243	MTPAP	1	UGUGACUGGUUGACCAGAGGGGA	A
miR-134	V1	trnt_1_V1	17.8268	TRNT	1	UGUGACUGGUUGACCAGAGGGGA	A
miR-134	V1	papd5_2_V1	2.82686	PAPD5	2	UGUGACUGGUUGACCAGAGGGGA	A
miR-134	V1	siControl_1_V1	3.76893	siControl	1	UGUGACUGGUUGACCAGAGGGGA	A
miR-134	V1	mtpap_2_V1	0.00792252	MTPAP	2	UGUGACUGGUUGACCAGAGGGGA	A
miR-134	V1	zcchc6_1_V1	22.1894	ZCCHC6	1	UGUGACUGGUUGACCAGAGGGGA	A
miR-134	V1	papd5_1_V1	12.5308	PAPD5	1	UGUGACUGGUUGACCAGAGGGGA	A
miR-134	V1	trnt_2_V1	17.3745	TRNT	2	UGUGACUGGUUGACCAGAGGGGA	A
miR-134	V1	papolg_2_V1	15.6002	PAPOLG	2	UGUGACUGGUUGACCAGAGGGGA	A
miR-134	V1	papd4_2_V1	11.7654	PAPD4	2	UGUGACUGGUUGACCAGAGGGGA	A
miR-134	V1	siControl_3_V1	7.21858	siControl	3	UGUGACUGGUUGACCAGAGGGGA	A
miR-134	V1	zcchc6_2_V1	8.95849	ZCCHC6	2	UGUGACUGGUUGACCAGAGGGGA	A
miR-134	V1	siControl_2_V1	8.00831	siControl	2	UGUGACUGGUUGACCAGAGGGGA	A
miR-134	V1	tut1_1_V1	10.0861	TUT1	1	UGUGACUGGUUGACCAGAGGGGA	A
miR-134	V1	siControl_4_V1	4.13368	siControl	4	UGUGACUGGUUGACCAGAGGGGA	A
miR-134	V1	papolg_1_V1	7.47354	PAPOLG	1	UGUGACUGGUUGACCAGAGGGGA	A
miR-134	V2	zcchc11_1_V2	16.1275	ZCCHC11	1	UGUGACUGGUUGACCAGAGGGGU	U
miR-134	V2	papd4_2_V2	17.352	PAPD4	2	UGUGACUGGUUGACCAGAGGGGU	U
miR-134	V2	zcchc11_2_V2	13.8916	ZCCHC11	2	UGUGACUGGUUGACCAGAGGGGU	U
miR-134	V2	tut1_2_V2	14.1333	TUT1	2	UGUGACUGGUUGACCAGAGGGGU	U
miR-134	V2	mtpap_1_V2	0.000612257	MTPAP	1	UGUGACUGGUUGACCAGAGGGGU	U
miR-134	V2	mtpap_2_V2	10.0853	MTPAP	2	UGUGACUGGUUGACCAGAGGGGU	U
miR-134	V2	zcchc6_1_V2	9.60923	ZCCHC6	1	UGUGACUGGUUGACCAGAGGGGU	U
miR-134	V2	papd5_1_V2	8.88606	PAPD5	1	UGUGACUGGUUGACCAGAGGGGU	U
miR-134	V2	siControl_2_V2	15.2732	siControl	2	UGUGACUGGUUGACCAGAGGGGU	U
miR-134	V2	papd5_2_V2	9.18377	PAPD5	2	UGUGACUGGUUGACCAGAGGGGU	U
miR-134	V2	siControl_3_V2	10.7667	siControl	3	UGUGACUGGUUGACCAGAGGGGU	U
miR-134	V2	siControl_4_V2	11.3353	siControl	4	UGUGACUGGUUGACCAGAGGGGU	U
miR-134	V2	papolg_1_V2	10.8017	PAPOLG	1	UGUGACUGGUUGACCAGAGGGGU	U
miR-134	V2	trnt_1_V2	14.042	TRNT	1	UGUGACUGGUUGACCAGAGGGGU	U
miR-134	V2	tut1_1_V2	11.0086	TUT1	1	UGUGACUGGUUGACCAGAGGGGU	U
miR-134	V2	trnt_2_V2	6.21321	TRNT	2	UGUGACUGGUUGACCAGAGGGGU	U
miR-134	V2	zcchc6_2_V2	10.2187	ZCCHC6	2	UGUGACUGGUUGACCAGAGGGGU	U
miR-134	V2	papolg_2_V2	17.3265	PAPOLG	2	UGUGACUGGUUGACCAGAGGGGU	U
miR-134	V2	siControl_1_V2	5.32425	siControl	1	UGUGACUGGUUGACCAGAGGGGU	U
miR-134	V2	papd4_1_V2	10.1012	PAPD4	1	UGUGACUGGUUGACCAGAGGGGU	U
miR-138	canonical	siControl_3_canonical	7.34131	siControl	3	AGCUGGUGUUGUGAAUCAGGCCG
miR-138	canonical	trnt_2_canonical	23.3879	TRNT	2	AGCUGGUGUUGUGAAUCAGGCCG
miR-138	canonical	siControl_2_canonical	19.5846	siControl	2	AGCUGGUGUUGUGAAUCAGGCCG
miR-138	canonical	siControl_1_canonical	25.2386	siControl	1	AGCUGGUGUUGUGAAUCAGGCCG
miR-138	canonical	papolg_1_canonical	12.0816	PAPOLG	1	AGCUGGUGUUGUGAAUCAGGCCG
miR-138	canonical	papd4_2_canonical	11.6099	PAPD4	2	AGCUGGUGUUGUGAAUCAGGCCG
miR-138	canonical	mtpap_1_canonical	18.1344	MTPAP	1	AGCUGGUGUUGUGAAUCAGGCCG
miR-138	canonical	siControl_4_canonical	12.5597	siControl	4	AGCUGGUGUUGUGAAUCAGGCCG
miR-138	canonical	zcchc11_1_canonical	15.9562	ZCCHC11	1	AGCUGGUGUUGUGAAUCAGGCCG
miR-138	canonical	mtpap_2_canonical	21.9125	MTPAP	2	AGCUGGUGUUGUGAAUCAGGCCG
miR-138	canonical	trnt_1_canonical	17.4652	TRNT	1	AGCUGGUGUUGUGAAUCAGGCCG
miR-138	canonical	papd5_2_canonical	25.8159	PAPD5	2	AGCUGGUGUUGUGAAUCAGGCCG
miR-138	canonical	zcchc11_2_canonical	8.4871	ZCCHC11	2	AGCUGGUGUUGUGAAUCAGGCCG
miR-138	canonical	tut1_1_canonical	14.8712	TUT1	1	AGCUGGUGUUGUGAAUCAGGCCG
miR-138	canonical	papd5_1_canonical	0.000879422	PAPD5	1	AGCUGGUGUUGUGAAUCAGGCCG
miR-138	canonical	papolg_2_canonical	5.77113	PAPOLG	2	AGCUGGUGUUGUGAAUCAGGCCG
miR-138	canonical	zcchc6_1_canonical	28.4761	ZCCHC6	1	AGCUGGUGUUGUGAAUCAGGCCG
miR-138	canonical	tut1_2_canonical	9.28908	TUT1	2	AGCUGGUGUUGUGAAUCAGGCCG
miR-138	canonical	papd4_1_canonical	11.6196	PAPD4	1	AGCUGGUGUUGUGAAUCAGGCCG
miR-138	canonical	zcchc6_2_canonical	24.6197	ZCCHC6	2	AGCUGGUGUUGUGAAUCAGGCCG
miR-138	V1	papd5_2_V1	5.31899	PAPD5	2	AGCUGGUGUUGUGAAUCAGGCCGUAU	UAU
miR-138	V1	tut1_1_V1	11.1751	TUT1	1	AGCUGGUGUUGUGAAUCAGGCCGUAU	UAU
miR-138	V1	zcchc11_2_V1	9.88657	ZCCHC11	2	AGCUGGUGUUGUGAAUCAGGCCGUAU	UAU
miR-138	V1	papd4_1_V1	13.9522	PAPD4	1	AGCUGGUGUUGUGAAUCAGGCCGUAU	UAU
miR-138	V1	papd4_2_V1	14.0461	PAPD4	2	AGCUGGUGUUGUGAAUCAGGCCGUAU	UAU
miR-138	V1	zcchc11_1_V1	3.16828	ZCCHC11	1	AGCUGGUGUUGUGAAUCAGGCCGUAU	UAU
miR-138	V1	papolg_2_V1	22.8337	PAPOLG	2	AGCUGGUGUUGUGAAUCAGGCCGUAU	UAU
miR-138	V1	siControl_1_V1	7.75554	siControl	1	AGCUGGUGUUGUGAAUCAGGCCGUAU	UAU
miR-138	V1	siControl_4_V1	5.65655	siControl	4	AGCUGGUGUUGUGAAUCAGGCCGUAU	UAU
miR-138	V1	trnt_1_V1	16.735	TRNT	1	AGCUGGUGUUGUGAAUCAGGCCGUAU	UAU
miR-138	V1	papd5_1_V1	16.6862	PAPD5	1	AGCUGGUGUUGUGAAUCAGGCCGUAU	UAU
miR-138	V1	zcchc6_1_V1	25.1398	ZCCHC6	1	AGCUGGUGUUGUGAAUCAGGCCGUAU	UAU
miR-138	V1	papolg_1_V1	11.0604	PAPOLG	1	AGCUGGUGUUGUGAAUCAGGCCGUAU	UAU
miR-138	V1	mtpap_1_V1	16.2243	MTPAP	1	AGCUGGUGUUGUGAAUCAGGCCGUAU	UAU
miR-138	V1	tut1_2_V1	10.3425	TUT1	2	AGCUGGUGUUGUGAAUCAGGCCGUAU	UAU
miR-138	V1	siControl_3_V1	16.6934	siControl	3	AGCUGGUGUUGUGAAUCAGGCCGUAU	UAU
miR-138	V1	siControl_2_V1	11.8495	siControl	2	AGCUGGUGUUGUGAAUCAGGCCGUAU	UAU
miR-138	V1	trnt_2_V1	15.8889	TRNT	2	AGCUGGUGUUGUGAAUCAGGCCGUAU	UAU
miR-138	V1	zcchc6_2_V1	11.7012	ZCCHC6	2	AGCUGGUGUUGUGAAUCAGGCCGUAU	UAU
miR-138	V1	mtpap_2_V1	4.91823	MTPAP	2	AGCUGGUGUUGUGAAUCAGGCCGUAU	UAU
miR-138	V2	papd5_2_V2	12.4392	PAPD5	2	AGCUGGUGUUGUGAAUCAGGCCGUUU	UUU
miR-138	V2	trnt_2_V2	6.21321	TRNT	2	AGCUGGUGUUGUGAAUCAGGCCGUUU	UUU
miR-138	V2	mtpap_1_V2	0.0023885	MTPAP	1	AGCUGGUGUUGUGAAUCAGGCCGUUU	UUU
miR-138	V2	tut1_1_V2	10.0539	TUT1	1	AGCUGGUGUUGUGAAUCAGGCCGUUU	UUU
miR-138	V2	zcchc11_2_V2	21.0898	ZCCHC11	2	AGCUGGUGUUGUGAAUCAGGCCGUUU	UUU
miR-138	V2	papd5_1_V2	15.4833	PAPD5	1	AGCUGGUGUUGUGAAUCAGGCCGUUU	UUU
miR-138	V2	zcchc11_1_V2	14.8607	ZCCHC11	1	AGCUGGUGUUGUGAAUCAGGCCGUUU	UUU
miR-138	V2	siControl_1_V2	13.3076	siControl	1	AGCUGGUGUUGUGAAUCAGGCCGUUU	UUU
miR-138	V2	siControl_3_V2	10.7667	siControl	3	AGCUGGUGUUGUGAAUCAGGCCGUUU	UUU
miR-138	V2	mtpap_2_V2	16.524	MTPAP	2	AGCUGGUGUUGUGAAUCAGGCCGUUU	UUU
miR-138	V2	siControl_2_V2	19.2351	siControl	2	AGCUGGUGUUGUGAAUCAGGCCGUUU	UUU
miR-138	V2	zcchc6_1_V2	14.5613	ZCCHC6	1	AGCUGGUGUUGUGAAUCAGGCCGUUU	UUU
miR-138	V2	trnt_1_V2	18.2816	TRNT	1	AGCUGGUGUUGUGAAUCAGGCCGUUU	UUU
miR-138	V2	papolg_2_V2	26.2733	PAPOLG	2	AGCUGGUGUUGUGAAUCAGGCCGUUU	UUU
miR-138	V2	siControl_4_V2	21.8375	siControl	4	AGCUGGUGUUGUGAAUCAGGCCGUUU	UUU
miR-138	V2	papolg_1_V2	14.8994	PAPOLG	1	AGCUGGUGUUGUGAAUCAGGCCGUUU	UUU
miR-138	V2	papd4_2_V2	21.3531	PAPD4	2	AGCUGGUGUUGUGAAUCAGGCCGUUU	UUU
miR-138	V2	zcchc6_2_V2	15.1646	ZCCHC6	2	AGCUGGUGUUGUGAAUCAGGCCGUUU	UUU
miR-138	V2	papd4_1_V2	5.40571	PAPD4	1	AGCUGGUGUUGUGAAUCAGGCCGUUU	UUU
miR-138	V2	tut1_2_V2	19.6091	TUT1	2	AGCUGGUGUUGUGAAUCAGGCCGUUU	UUU
miR-140-3p	canonical	mtpap_1_canonical	0.00172458	MTPAP	1	UACCACAGGGUAGAACCACGG
miR-140-3p	canonical	zcchc11_2_canonical	8.4871	ZCCHC11	2	UACCACAGGGUAGAACCACGG
miR-140-3p	canonical	tut1_2_canonical	4.27029	TUT1	2	UACCACAGGGUAGAACCACGG
miR-140-3p	canonical	siControl_3_canonical	0.47686	siControl	3	UACCACAGGGUAGAACCACGG
miR-140-3p	canonical	papolg_2_canonical	0.00764762	PAPOLG	2	UACCACAGGGUAGAACCACGG
miR-140-3p	canonical	zcchc6_1_canonical	4.92152	ZCCHC6	1	UACCACAGGGUAGAACCACGG
miR-140-3p	canonical	zcchc11_1_canonical	10.9949	ZCCHC11	1	UACCACAGGGUAGAACCACGG
miR-140-3p	canonical	siControl_2_canonical	7.70156	siControl	2	UACCACAGGGUAGAACCACGG
miR-140-3p	canonical	zcchc6_2_canonical	20.1891	ZCCHC6	2	UACCACAGGGUAGAACCACGG
miR-140-3p	canonical	papd5_1_canonical	0.000346504	PAPD5	1	UACCACAGGGUAGAACCACGG
miR-140-3p	canonical	papd4_1_canonical	4.72456	PAPD4	1	UACCACAGGGUAGAACCACGG
miR-140-3p	canonical	papd5_2_canonical	13.0423	PAPD5	2	UACCACAGGGUAGAACCACGG
miR-140-3p	canonical	siControl_4_canonical	12.5597	siControl	4	UACCACAGGGUAGAACCACGG
miR-140-3p	canonical	tut1_1_canonical	4.85306	TUT1	1	UACCACAGGGUAGAACCACGG
miR-140-3p	canonical	trnt_2_canonical	5.44536	TRNT	2	UACCACAGGGUAGAACCACGG
miR-140-3p	canonical	papd4_2_canonical	5.51351	PAPD4	2	UACCACAGGGUAGAACCACGG
miR-140-3p	canonical	trnt_1_canonical	5.21876	TRNT	1	UACCACAGGGUAGAACCACGG
miR-140-3p	canonical	mtpap_2_canonical	9.46823	MTPAP	2	UACCACAGGGUAGAACCACGG
miR-140-3p	canonical	papolg_1_canonical	4.33041	PAPOLG	1	UACCACAGGGUAGAACCACGG
miR-140-3p	canonical	siControl_1_canonical	9.05551	siControl	1	UACCACAGGGUAGAACCACGG
miR-140-3p	V1	zcchc11_1_V1	0.000361513	ZCCHC11	1	UACCACAGGGUAGAACCACGGAA	AA
miR-140-3p	V1	papd5_2_V1	6.14978	PAPD5	2	UACCACAGGGUAGAACCACGGAA	AA
miR-140-3p	V1	trnt_2_V1	24.0595	TRNT	2	UACCACAGGGUAGAACCACGGAA	AA
miR-140-3p	V1	papd4_1_V1	11.5989	PAPD4	1	UACCACAGGGUAGAACCACGGAA	AA
miR-140-3p	V1	papd4_2_V1	16.3267	PAPD4	2	UACCACAGGGUAGAACCACGGAA	AA
miR-140-3p	V1	papolg_2_V1	12.5002	PAPOLG	2	UACCACAGGGUAGAACCACGGAA	AA
miR-140-3p	V1	trnt_1_V1	17.8268	TRNT	1	UACCACAGGGUAGAACCACGGAA	AA
miR-140-3p	V1	zcchc6_2_V1	9.87272	ZCCHC6	2	UACCACAGGGUAGAACCACGGAA	AA
miR-140-3p	V1	siControl_2_V1	18.2516	siControl	2	UACCACAGGGUAGAACCACGGAA	AA
miR-140-3p	V1	siControl_3_V1	13.8509	siControl	3	UACCACAGGGUAGAACCACGGAA	AA
miR-140-3p	V1	tut1_1_V1	5.73031	TUT1	1	UACCACAGGGUAGAACCACGGAA	AA
miR-140-3p	V1	siControl_1_V1	7.75554	siControl	1	UACCACAGGGUAGAACCACGGAA	AA
miR-140-3p	V1	mtpap_2_V1	2.29027	MTPAP	2	UACCACAGGGUAGAACCACGGAA	AA
miR-140-3p	V1	papolg_1_V1	11.0604	PAPOLG	1	UACCACAGGGUAGAACCACGGAA	AA
miR-140-3p	V1	zcchc6_1_V1	23.6646	ZCCHC6	1	UACCACAGGGUAGAACCACGGAA	AA
miR-140-3p	V1	mtpap_1_V1	9.82202	MTPAP	1	UACCACAGGGUAGAACCACGGAA	AA
miR-140-3p	V1	siControl_4_V1	4.13368	siControl	4	UACCACAGGGUAGAACCACGGAA	AA
miR-140-3p	V1	zcchc11_2_V1	18.1704	ZCCHC11	2	UACCACAGGGUAGAACCACGGAA	AA
miR-140-3p	V1	tut1_2_V1	6.3669	TUT1	2	UACCACAGGGUAGAACCACGGAA	AA
miR-140-3p	V1	papd5_1_V1	16.6862	PAPD5	1	UACCACAGGGUAGAACCACGGAA	AA
miR-140-3p	V2	siControl_4_V2	10.5851	siControl	4	UACCACAGGGUAGAACCACGGACU	ACU
miR-140-3p	V2	siControl_1_V2	1.9036	siControl	1	UACCACAGGGUAGAACCACGGACU	ACU
miR-140-3p	V2	zcchc11_1_V2	12.3271	ZCCHC11	1	UACCACAGGGUAGAACCACGGACU	ACU
miR-140-3p	V2	zcchc11_2_V2	17.4907	ZCCHC11	2	UACCACAGGGUAGAACCACGGACU	ACU
miR-140-3p	V2	tut1_1_V2	10.0539	TUT1	1	UACCACAGGGUAGAACCACGGACU	ACU
miR-140-3p	V2	tut1_2_V2	14.9156	TUT1	2	UACCACAGGGUAGAACCACGGACU	ACU
miR-140-3p	V2	zcchc6_1_V2	9.60923	ZCCHC6	1	UACCACAGGGUAGAACCACGGACU	ACU
miR-140-3p	V2	papd4_2_V2	10.9503	PAPD4	2	UACCACAGGGUAGAACCACGGACU	ACU
miR-140-3p	V2	papolg_1_V2	9.77722	PAPOLG	1	UACCACAGGGUAGAACCACGGACU	ACU
miR-140-3p	V2	siControl_3_V2	8.15818	siControl	3	UACCACAGGGUAGAACCACGGACU	ACU
miR-140-3p	V2	papd4_1_V2	1.88489	PAPD4	1	UACCACAGGGUAGAACCACGGACU	ACU
miR-140-3p	V2	trnt_2_V2	3.90756	TRNT	2	UACCACAGGGUAGAACCACGGACU	ACU
miR-140-3p	V2	mtpap_1_V2	0.000351064	MTPAP	1	UACCACAGGGUAGAACCACGGACU	ACU
miR-140-3p	V2	zcchc6_2_V2	6.92157	ZCCHC6	2	UACCACAGGGUAGAACCACGGACU	ACU
miR-140-3p	V2	siControl_2_V2	11.3114	siControl	2	UACCACAGGGUAGAACCACGGACU	ACU
miR-140-3p	V2	papolg_2_V2	16.0484	PAPOLG	2	UACCACAGGGUAGAACCACGGACU	ACU
miR-140-3p	V2	mtpap_2_V2	8.24572	MTPAP	2	UACCACAGGGUAGAACCACGGACU	ACU
miR-140-3p	V2	papd5_2_V2	9.99763	PAPD5	2	UACCACAGGGUAGAACCACGGACU	ACU
miR-140-3p	V2	trnt_1_V2	11.9222	TRNT	1	UACCACAGGGUAGAACCACGGACU	ACU
miR-140-3p	V2	papd5_1_V2	13.2842	PAPD5	1	UACCACAGGGUAGAACCACGGACU	ACU
miR-140-5p	canonical	siControl_1_canonical	55.807	siControl	1	CAGUGGUUUUACCCUAUGGUAG
miR-140-5p	canonical	mtpap_1_canonical	29.5562	MTPAP	1	CAGUGGUUUUACCCUAUGGUAG
miR-140-5p	canonical	papd5_2_canonical	59.2241	PAPD5	2	CAGUGGUUUUACCCUAUGGUAG
miR-140-5p	canonical	trnt_2_canonical	60.9825	TRNT	2	CAGUGGUUUUACCCUAUGGUAG
miR-140-5p	canonical	papd5_1_canonical	30.5734	PAPD5	1	CAGUGGUUUUACCCUAUGGUAG
miR-140-5p	canonical	siControl_2_canonical	45.8974	siControl	2	CAGUGGUUUUACCCUAUGGUAG
miR-140-5p	canonical	papolg_2_canonical	52.3051	PAPOLG	2	CAGUGGUUUUACCCUAUGGUAG
miR-140-5p	canonical	zcchc11_1_canonical	48.7011	ZCCHC11	1	CAGUGGUUUUACCCUAUGGUAG
miR-140-5p	canonical	tut1_1_canonical	38.2475	TUT1	1	CAGUGGUUUUACCCUAUGGUAG
miR-140-5p	canonical	tut1_2_canonical	26.8558	TUT1	2	CAGUGGUUUUACCCUAUGGUAG
miR-140-5p	canonical	papd4_1_canonical	38.3389	PAPD4	1	CAGUGGUUUUACCCUAUGGUAG
miR-140-5p	canonical	zcchc6_1_canonical	58.2297	ZCCHC6	1	CAGUGGUUUUACCCUAUGGUAG
miR-140-5p	canonical	siControl_4_canonical	43.7614	siControl	4	CAGUGGUUUUACCCUAUGGUAG
miR-140-5p	canonical	zcchc6_2_canonical	70.0331	ZCCHC6	2	CAGUGGUUUUACCCUAUGGUAG
miR-140-5p	canonical	siControl_3_canonical	43.6531	siControl	3	CAGUGGUUUUACCCUAUGGUAG
miR-140-5p	canonical	trnt_1_canonical	33.052	TRNT	1	CAGUGGUUUUACCCUAUGGUAG
miR-140-5p	canonical	mtpap_2_canonical	38.505	MTPAP	2	CAGUGGUUUUACCCUAUGGUAG
miR-140-5p	canonical	zcchc11_2_canonical	49.4126	ZCCHC11	2	CAGUGGUUUUACCCUAUGGUAG
miR-140-5p	canonical	papolg_1_canonical	47.3944	PAPOLG	1	CAGUGGUUUUACCCUAUGGUAG
miR-140-5p	canonical	papd4_2_canonical	26.4161	PAPD4	2	CAGUGGUUUUACCCUAUGGUAG
miR-140-5p	V1	trnt_1_V1	20.0104	TRNT	1	CAGUGGUUUUACCCUAUGGUAGA	A
miR-140-5p	V1	siControl_2_V1	10.5691	siControl	2	CAGUGGUUUUACCCUAUGGUAGA	A
miR-140-5p	V1	papd4_2_V1	14.0461	PAPD4	2	CAGUGGUUUUACCCUAUGGUAGA	A
miR-140-5p	V1	trnt_2_V1	18.86	TRNT	2	CAGUGGUUUUACCCUAUGGUAGA	A
miR-140-5p	V1	siControl_3_V1	13.8509	siControl	3	CAGUGGUUUUACCCUAUGGUAGA	A
miR-140-5p	V1	papd5_1_V1	18.7639	PAPD5	1	CAGUGGUUUUACCCUAUGGUAGA	A
miR-140-5p	V1	papd5_2_V1	6.98059	PAPD5	2	CAGUGGUUUUACCCUAUGGUAGA	A
miR-140-5p	V1	zcchc6_1_V1	22.1894	ZCCHC6	1	CAGUGGUUUUACCCUAUGGUAGA	A
miR-140-5p	V1	papolg_1_V1	7.47354	PAPOLG	1	CAGUGGUUUUACCCUAUGGUAGA	A
miR-140-5p	V1	mtpap_1_V1	19.4255	MTPAP	1	CAGUGGUUUUACCCUAUGGUAGA	A
miR-140-5p	V1	zcchc11_2_V1	15.4091	ZCCHC11	2	CAGUGGUUUUACCCUAUGGUAGA	A
miR-140-5p	V1	tut1_2_V1	14.3182	TUT1	2	CAGUGGUUUUACCCUAUGGUAGA	A
miR-140-5p	V1	siControl_4_V1	3.3723	siControl	4	CAGUGGUUUUACCCUAUGGUAGA	A
miR-140-5p	V1	siControl_1_V1	10.4134	siControl	1	CAGUGGUUUUACCCUAUGGUAGA	A
miR-140-5p	V1	tut1_1_V1	20.976	TUT1	1	CAGUGGUUUUACCCUAUGGUAGA	A
miR-140-5p	V1	mtpap_2_V1	2.29027	MTPAP	2	CAGUGGUUUUACCCUAUGGUAGA	A
miR-140-5p	V1	zcchc11_1_V1	0.000919303	ZCCHC11	1	CAGUGGUUUUACCCUAUGGUAGA	A
miR-140-5p	V1	papolg_2_V1	20.767	PAPOLG	2	CAGUGGUUUUACCCUAUGGUAGA	A
miR-140-5p	V1	papd4_1_V1	16.3055	PAPD4	1	CAGUGGUUUUACCCUAUGGUAGA	A
miR-140-5p	V1	zcchc6_2_V1	13.5297	ZCCHC6	2	CAGUGGUUUUACCCUAUGGUAGA	A
miR-140-5p	V2	zcchc6_1_V2	14.5613	ZCCHC6	1	CAGUGGUUUUACCCUAUGGUAGU	U
miR-140-5p	V2	papd5_2_V2	23.8335	PAPD5	2	CAGUGGUUUUACCCUAUGGUAGU	U
miR-140-5p	V2	papd4_1_V2	6.57954	PAPD4	1	CAGUGGUUUUACCCUAUGGUAGU	U
miR-140-5p	V2	trnt_2_V2	3.90756	TRNT	2	CAGUGGUUUUACCCUAUGGUAGU	U
miR-140-5p	V2	mtpap_1_V2	1.08265	MTPAP	1	CAGUGGUUUUACCCUAUGGUAGU	U
miR-140-5p	V2	mtpap_2_V2	20.2033	MTPAP	2	CAGUGGUUUUACCCUAUGGUAGU	U
miR-140-5p	V2	zcchc11_1_V2	21.1947	ZCCHC11	1	CAGUGGUUUUACCCUAUGGUAGU	U
miR-140-5p	V2	siControl_3_V2	15.9838	siControl	3	CAGUGGUUUUACCCUAUGGUAGU	U
miR-140-5p	V2	papd4_2_V2	23.7538	PAPD4	2	CAGUGGUUUUACCCUAUGGUAGU	U
miR-140-5p	V2	tut1_1_V2	13.8728	TUT1	1	CAGUGGUUUUACCCUAUGGUAGU	U
miR-140-5p	V2	papolg_1_V2	16.9483	PAPOLG	1	CAGUGGUUUUACCCUAUGGUAGU	U
miR-140-5p	V2	zcchc6_2_V2	12.6916	ZCCHC6	2	CAGUGGUUUUACCCUAUGGUAGU	U
miR-140-5p	V2	siControl_2_V2	24.1874	siControl	2	CAGUGGUUUUACCCUAUGGUAGU	U
miR-140-5p	V2	siControl_4_V2	14.3359	siControl	4	CAGUGGUUUUACCCUAUGGUAGU	U
miR-140-5p	V2	papd5_1_V2	17.6824	PAPD5	1	CAGUGGUUUUACCCUAUGGUAGU	U
miR-140-5p	V2	siControl_1_V2	8.74563	siControl	1	CAGUGGUUUUACCCUAUGGUAGU	U
miR-140-5p	V2	zcchc11_2_V2	19.2903	ZCCHC11	2	CAGUGGUUUUACCCUAUGGUAGU	U
miR-140-5p	V2	trnt_1_V2	15.1019	TRNT	1	CAGUGGUUUUACCCUAUGGUAGU	U
miR-140-5p	V2	papolg_2_V2	13.4923	PAPOLG	2	CAGUGGUUUUACCCUAUGGUAGU	U
miR-140-5p	V2	tut1_2_V2	16.4801	TUT1	2	CAGUGGUUUUACCCUAUGGUAGU	U
miR-141	canonical	papolg_2_canonical	140.476	PAPOLG	2	UAACACUGUCUGGUAAAGAUGG
miR-141	canonical	trnt_2_canonical	315.601	TRNT	2	UAACACUGUCUGGUAAAGAUGG
miR-141	canonical	tut1_1_canonical	178.506	TUT1	1	UAACACUGUCUGGUAAAGAUGG
miR-141	canonical	siControl_3_canonical	306.67	siControl	3	UAACACUGUCUGGUAAAGAUGG
miR-141	canonical	siControl_1_canonical	329.125	siControl	1	UAACACUGUCUGGUAAAGAUGG
miR-141	canonical	papd4_2_canonical	155.318	PAPD4	2	UAACACUGUCUGGUAAAGAUGG
miR-141	canonical	siControl_2_canonical	321.758	siControl	2	UAACACUGUCUGGUAAAGAUGG
miR-141	canonical	trnt_1_canonical	367.055	TRNT	1	UAACACUGUCUGGUAAAGAUGG
miR-141	canonical	papd4_1_canonical	220.204	PAPD4	1	UAACACUGUCUGGUAAAGAUGG
miR-141	canonical	papd5_1_canonical	376.265	PAPD5	1	UAACACUGUCUGGUAAAGAUGG
miR-141	canonical	zcchc6_2_canonical	271.625	ZCCHC6	2	UAACACUGUCUGGUAAAGAUGG
miR-141	canonical	zcchc11_1_canonical	198.535	ZCCHC11	1	UAACACUGUCUGGUAAAGAUGG
miR-141	canonical	zcchc6_1_canonical	354.527	ZCCHC6	1	UAACACUGUCUGGUAAAGAUGG
miR-141	canonical	papolg_1_canonical	165.391	PAPOLG	1	UAACACUGUCUGGUAAAGAUGG
miR-141	canonical	mtpap_2_canonical	169.172	MTPAP	2	UAACACUGUCUGGUAAAGAUGG
miR-141	canonical	papd5_2_canonical	384.463	PAPD5	2	UAACACUGUCUGGUAAAGAUGG
miR-141	canonical	siControl_4_canonical	280.375	siControl	4	UAACACUGUCUGGUAAAGAUGG
miR-141	canonical	zcchc11_2_canonical	190.704	ZCCHC11	2	UAACACUGUCUGGUAAAGAUGG
miR-141	canonical	mtpap_1_canonical	207.114	MTPAP	1	UAACACUGUCUGGUAAAGAUGG
miR-141	canonical	tut1_2_canonical	165.718	TUT1	2	UAACACUGUCUGGUAAAGAUGG
miR-141	V1	siControl_2_V1	14.4103	siControl	2	UAACACUGUCUGGUAAAGAUGGA	A
miR-141	V1	mtpap_1_V1	16.2243	MTPAP	1	UAACACUGUCUGGUAAAGAUGGA	A
miR-141	V1	zcchc11_2_V1	11.7274	ZCCHC11	2	UAACACUGUCUGGUAAAGAUGGA	A
miR-141	V1	zcchc6_1_V1	22.1894	ZCCHC6	1	UAACACUGUCUGGUAAAGAUGGA	A
miR-141	V1	papd5_2_V1	7.81141	PAPD5	2	UAACACUGUCUGGUAAAGAUGGA	A
miR-141	V1	papd4_1_V1	9.24569	PAPD4	1	UAACACUGUCUGGUAAAGAUGGA	A
miR-141	V1	papd4_2_V1	14.0461	PAPD4	2	UAACACUGUCUGGUAAAGAUGGA	A
miR-141	V1	papolg_1_V1	7.47354	PAPOLG	1	UAACACUGUCUGGUAAAGAUGGA	A
miR-141	V1	siControl_4_V1	4.13368	siControl	4	UAACACUGUCUGGUAAAGAUGGA	A
miR-141	V1	tut1_2_V1	9.34859	TUT1	2	UAACACUGUCUGGUAAAGAUGGA	A
miR-141	V1	trnt_2_V1	15.1461	TRNT	2	UAACACUGUCUGGUAAAGAUGGA	A
miR-141	V1	siControl_3_V1	15.7459	siControl	3	UAACACUGUCUGGUAAAGAUGGA	A
miR-141	V1	mtpap_2_V1	1.41481	MTPAP	2	UAACACUGUCUGGUAAAGAUGGA	A
miR-141	V1	papolg_2_V1	13.5335	PAPOLG	2	UAACACUGUCUGGUAAAGAUGGA	A
miR-141	V1	tut1_1_V1	12.2641	TUT1	1	UAACACUGUCUGGUAAAGAUGGA	A
miR-141	V1	zcchc11_1_V1	0.000919303	ZCCHC11	1	UAACACUGUCUGGUAAAGAUGGA	A
miR-141	V1	siControl_1_V1	7.75554	siControl	1	UAACACUGUCUGGUAAAGAUGGA	A
miR-141	V1	zcchc6_2_V1	18.101	ZCCHC6	2	UAACACUGUCUGGUAAAGAUGGA	A
miR-141	V1	trnt_1_V1	21.1022	TRNT	1	UAACACUGUCUGGUAAAGAUGGA	A
miR-141	V1	papd5_1_V1	18.7639	PAPD5	1	UAACACUGUCUGGUAAAGAUGGA	A
miR-141	V2	mtpap_1_V2	0.000351064	MTPAP	1	UAACACUGUCUGGUAAAGAUGGU	U
miR-141	V2	tut1_2_V2	14.9156	TUT1	2	UAACACUGUCUGGUAAAGAUGGU	U
miR-141	V2	siControl_1_V2	6.46469	siControl	1	UAACACUGUCUGGUAAAGAUGGU	U
miR-141	V2	trnt_1_V2	6.62275	TRNT	1	UAACACUGUCUGGUAAAGAUGGU	U
miR-141	V2	siControl_2_V2	9.33047	siControl	2	UAACACUGUCUGGUAAAGAUGGU	U
miR-141	V2	zcchc11_2_V2	14.7914	ZCCHC11	2	UAACACUGUCUGGUAAAGAUGGU	U
miR-141	V2	trnt_2_V2	0.0932018	TRNT	2	UAACACUGUCUGGUAAAGAUGGU	U
miR-141	V2	papd4_2_V2	12.5507	PAPD4	2	UAACACUGUCUGGUAAAGAUGGU	U
miR-141	V2	papolg_2_V2	13.4923	PAPOLG	2	UAACACUGUCUGGUAAAGAUGGU	U
miR-141	V2	zcchc6_1_V2	11.2599	ZCCHC6	1	UAACACUGUCUGGUAAAGAUGGU	U
miR-141	V2	zcchc11_1_V2	14.8607	ZCCHC11	1	UAACACUGUCUGGUAAAGAUGGU	U
miR-141	V2	papolg_1_V2	10.8017	PAPOLG	1	UAACACUGUCUGGUAAAGAUGGU	U
miR-141	V2	siControl_4_V2	10.5851	siControl	4	UAACACUGUCUGGUAAAGAUGGU	U
miR-141	V2	tut1_1_V2	9.09912	TUT1	1	UAACACUGUCUGGUAAAGAUGGU	U
miR-141	V2	mtpap_2_V2	7.32593	MTPAP	2	UAACACUGUCUGGUAAAGAUGGU	U
miR-141	V2	papd5_2_V2	8.36991	PAPD5	2	UAACACUGUCUGGUAAAGAUGGU	U
miR-141	V2	papd5_1_V2	11.0851	PAPD5	1	UAACACUGUCUGGUAAAGAUGGU	U
miR-141	V2	zcchc6_2_V2	3.62464	ZCCHC6	2	UAACACUGUCUGGUAAAGAUGGU	U
miR-141	V2	siControl_3_V2	7.28868	siControl	3	UAACACUGUCUGGUAAAGAUGGU	U
miR-141	V2	papd4_1_V2	3.05826	PAPD4	1	UAACACUGUCUGGUAAAGAUGGU	U
miR-143	canonical	papd4_1_canonical	15.9291	PAPD4	1	UGAGAUGAAGCACUGUAGCUC
miR-143	canonical	mtpap_2_canonical	8.43122	MTPAP	2	UGAGAUGAAGCACUGUAGCUC
miR-143	canonical	siControl_4_canonical	3.893	siControl	4	UGAGAUGAAGCACUGUAGCUC
miR-143	canonical	tut1_2_canonical	7.6161	TUT1	2	UGAGAUGAAGCACUGUAGCUC
miR-143	canonical	zcchc11_1_canonical	18.933	ZCCHC11	1	UGAGAUGAAGCACUGUAGCUC
miR-143	canonical	mtpap_1_canonical	0.000478872	MTPAP	1	UGAGAUGAAGCACUGUAGCUC
miR-143	canonical	zcchc6_1_canonical	11.1199	ZCCHC6	1	UGAGAUGAAGCACUGUAGCUC
miR-143	canonical	siControl_3_canonical	0.000508082	siControl	3	UGAGAUGAAGCACUGUAGCUC
miR-143	canonical	tut1_1_canonical	15.706	TUT1	1	UGAGAUGAAGCACUGUAGCUC
miR-143	canonical	siControl_1_canonical	27.9358	siControl	1	UGAGAUGAAGCACUGUAGCUC
miR-143	canonical	zcchc11_2_canonical	3.61543	ZCCHC11	2	UGAGAUGAAGCACUGUAGCUC
miR-143	canonical	papolg_2_canonical	0.000271223	PAPOLG	2	UGAGAUGAAGCACUGUAGCUC
miR-143	canonical	papd4_2_canonical	0.0018899	PAPD4	2	UGAGAUGAAGCACUGUAGCUC
miR-143	canonical	papolg_1_canonical	1.74747	PAPOLG	1	UGAGAUGAAGCACUGUAGCUC
miR-143	canonical	siControl_2_canonical	5.15533	siControl	2	UGAGAUGAAGCACUGUAGCUC
miR-143	canonical	papd5_2_canonical	12.0597	PAPD5	2	UGAGAUGAAGCACUGUAGCUC
miR-143	canonical	trnt_1_canonical	7.4453	TRNT	1	UGAGAUGAAGCACUGUAGCUC
miR-143	canonical	trnt_2_canonical	5.44536	TRNT	2	UGAGAUGAAGCACUGUAGCUC
miR-143	canonical	papd5_1_canonical	0.000346504	PAPD5	1	UGAGAUGAAGCACUGUAGCUC
miR-143	canonical	zcchc6_2_canonical	17.9738	ZCCHC6	2	UGAGAUGAAGCACUGUAGCUC
miR-143	V1	mtpap_2_V1	0.000425237	MTPAP	2	UGAGAUGAAGCACUGUAGCUCU	U
miR-143	V1	papd5_1_V1	8.37552	PAPD5	1	UGAGAUGAAGCACUGUAGCUCU	U
miR-143	V1	papd4_1_V1	5.7159	PAPD4	1	UGAGAUGAAGCACUGUAGCUCU	U
miR-143	V1	papolg_1_V1	7.47354	PAPOLG	1	UGAGAUGAAGCACUGUAGCUCU	U
miR-143	V1	zcchc11_2_V1	8.04575	ZCCHC11	2	UGAGAUGAAGCACUGUAGCUCU	U
miR-143	V1	zcchc6_1_V1	14.8135	ZCCHC6	1	UGAGAUGAAGCACUGUAGCUCU	U
miR-143	V1	mtpap_1_V1	11.4226	MTPAP	1	UGAGAUGAAGCACUGUAGCUCU	U
miR-143	V1	trnt_2_V1	11.4322	TRNT	2	UGAGAUGAAGCACUGUAGCUCU	U
miR-143	V1	zcchc6_2_V1	8.95849	ZCCHC6	2	UGAGAUGAAGCACUGUAGCUCU	U
miR-143	V1	tut1_2_V1	1.39873	TUT1	2	UGAGAUGAAGCACUGUAGCUCU	U
miR-143	V1	papd5_2_V1	0.00127407	PAPD5	2	UGAGAUGAAGCACUGUAGCUCU	U
miR-143	V1	tut1_1_V1	8.99715	TUT1	1	UGAGAUGAAGCACUGUAGCUCU	U
miR-143	V1	zcchc11_1_V1	0.000361513	ZCCHC11	1	UGAGAUGAAGCACUGUAGCUCU	U
miR-143	V1	siControl_2_V1	6.72794	siControl	2	UGAGAUGAAGCACUGUAGCUCU	U
miR-143	V1	siControl_1_V1	1.11269	siControl	1	UGAGAUGAAGCACUGUAGCUCU	U
miR-143	V1	papolg_2_V1	6.30027	PAPOLG	2	UGAGAUGAAGCACUGUAGCUCU	U
miR-143	V1	papd4_2_V1	10.245	PAPD4	2	UGAGAUGAAGCACUGUAGCUCU	U
miR-143	V1	siControl_4_V1	0.00101138	siControl	4	UGAGAUGAAGCACUGUAGCUCU	U
miR-143	V1	trnt_1_V1	9.09254	TRNT	1	UGAGAUGAAGCACUGUAGCUCU	U
miR-143	V1	siControl_3_V1	3.42898	siControl	3	UGAGAUGAAGCACUGUAGCUCU	U
miR-143	V2	papd4_2_V2	18.1522	PAPD4	2	UGAGAUGAAGCACUGUAGCUCUU	UU
miR-143	V2	mtpap_1_V2	0.000409264	MTPAP	1	UGAGAUGAAGCACUGUAGCUCUU	UU
miR-143	V2	mtpap_2_V2	6.40615	MTPAP	2	UGAGAUGAAGCACUGUAGCUCUU	UU
miR-143	V2	papolg_1_V2	7.72837	PAPOLG	1	UGAGAUGAAGCACUGUAGCUCUU	UU
miR-143	V2	tut1_1_V2	10.0539	TUT1	1	UGAGAUGAAGCACUGUAGCUCUU	UU
miR-143	V2	tut1_2_V2	14.1333	TUT1	2	UGAGAUGAAGCACUGUAGCUCUU	UU
miR-143	V2	siControl_2_V2	12.3018	siControl	2	UGAGAUGAAGCACUGUAGCUCUU	UU
miR-143	V2	siControl_3_V2	9.89719	siControl	3	UGAGAUGAAGCACUGUAGCUCUU	UU
miR-143	V2	zcchc6_2_V2	5.27305	ZCCHC6	2	UGAGAUGAAGCACUGUAGCUCUU	UU
miR-143	V2	papd5_1_V2	12.1847	PAPD5	1	UGAGAUGAAGCACUGUAGCUCUU	UU
miR-143	V2	siControl_1_V2	6.46469	siControl	1	UGAGAUGAAGCACUGUAGCUCUU	UU
miR-143	V2	siControl_4_V2	9.08482	siControl	4	UGAGAUGAAGCACUGUAGCUCUU	UU
miR-143	V2	zcchc11_2_V2	15.6912	ZCCHC11	2	UGAGAUGAAGCACUGUAGCUCUU	UU
miR-143	V2	trnt_2_V2	0.835598	TRNT	2	UGAGAUGAAGCACUGUAGCUCUU	UU
miR-143	V2	trnt_1_V2	6.62275	TRNT	1	UGAGAUGAAGCACUGUAGCUCUU	UU
miR-143	V2	papolg_2_V2	13.4923	PAPOLG	2	UGAGAUGAAGCACUGUAGCUCUU	UU
miR-143	V2	papd5_2_V2	9.99763	PAPD5	2	UGAGAUGAAGCACUGUAGCUCUU	UU
miR-143	V2	zcchc11_1_V2	11.0603	ZCCHC11	1	UGAGAUGAAGCACUGUAGCUCUU	UU
miR-143	V2	zcchc6_1_V2	9.60923	ZCCHC6	1	UGAGAUGAAGCACUGUAGCUCUU	UU
miR-143	V2	papd4_1_V2	3.05826	PAPD4	1	UGAGAUGAAGCACUGUAGCUCUU	UU
miR-145	canonical	siControl_1_canonical	69.2931	siControl	1	GUCCAGUUUUCCCAGGAAUCCCU
miR-145	canonical	trnt_2_canonical	78.071	TRNT	2	GUCCAGUUUUCCCAGGAAUCCCU
miR-145	canonical	zcchc6_1_canonical	34.6747	ZCCHC6	1	GUCCAGUUUUCCCAGGAAUCCCU
miR-145	canonical	papd5_2_canonical	57.2589	PAPD5	2	GUCCAGUUUUCCCAGGAAUCCCU
miR-145	canonical	siControl_4_canonical	35.9609	siControl	4	GUCCAGUUUUCCCAGGAAUCCCU
miR-145	canonical	siControl_3_canonical	75.0581	siControl	3	GUCCAGUUUUCCCAGGAAUCCCU
miR-145	canonical	zcchc11_1_canonical	75.4925	ZCCHC11	1	GUCCAGUUUUCCCAGGAAUCCCU
miR-145	canonical	tut1_2_canonical	37.7306	TUT1	2	GUCCAGUUUUCCCAGGAAUCCCU
miR-145	canonical	trnt_1_canonical	78.6991	TRNT	1	GUCCAGUUUUCCCAGGAAUCCCU
miR-145	canonical	zcchc11_2_canonical	59.1568	ZCCHC11	2	GUCCAGUUUUCCCAGGAAUCCCU
miR-145	canonical	papd5_1_canonical	40.2026	PAPD5	1	GUCCAGUUUUCCCAGGAAUCCCU
miR-145	canonical	papd4_2_canonical	66.4801	PAPD4	2	GUCCAGUUUUCCCAGGAAUCCCU
miR-145	canonical	papolg_2_canonical	47.4068	PAPOLG	2	GUCCAGUUUUCCCAGGAAUCCCU
miR-145	canonical	mtpap_1_canonical	32.6713	MTPAP	1	GUCCAGUUUUCCCAGGAAUCCCU
miR-145	canonical	siControl_2_canonical	64.571	siControl	2	GUCCAGUUUUCCCAGGAAUCCCU
miR-145	canonical	papolg_1_canonical	65.4815	PAPOLG	1	GUCCAGUUUUCCCAGGAAUCCCU
miR-145	canonical	zcchc6_2_canonical	81.1095	ZCCHC6	2	GUCCAGUUUUCCCAGGAAUCCCU
miR-145	canonical	tut1_1_canonical	50.7706	TUT1	1	GUCCAGUUUUCCCAGGAAUCCCU
miR-145	canonical	papd4_1_canonical	56.4392	PAPD4	1	GUCCAGUUUUCCCAGGAAUCCCU
miR-145	canonical	mtpap_2_canonical	45.7643	MTPAP	2	GUCCAGUUUUCCCAGGAAUCCCU
miR-145	V1	papolg_1_V1	8.66916	PAPOLG	1	GUCCAGUUUUCCCAGGAAUCCCUGU	GU
miR-145	V1	papd5_1_V1	10.4532	PAPD5	1	GUCCAGUUUUCCCAGGAAUCCCUGU	GU
miR-145	V1	siControl_4_V1	0.333623	siControl	4	GUCCAGUUUUCCCAGGAAUCCCUGU	GU
miR-145	V1	zcchc6_1_V1	25.1398	ZCCHC6	1	GUCCAGUUUUCCCAGGAAUCCCUGU	GU
miR-145	V1	papd4_1_V1	11.5989	PAPD4	1	GUCCAGUUUUCCCAGGAAUCCCUGU	GU
miR-145	V1	siControl_2_V1	9.28869	siControl	2	GUCCAGUUUUCCCAGGAAUCCCUGU	GU
miR-145	V1	trnt_2_V1	13.6606	TRNT	2	GUCCAGUUUUCCCAGGAAUCCCUGU	GU
miR-145	V1	siControl_1_V1	7.75554	siControl	1	GUCCAGUUUUCCCAGGAAUCCCUGU	GU
miR-145	V1	zcchc11_1_V1	0.000224988	ZCCHC11	1	GUCCAGUUUUCCCAGGAAUCCCUGU	GU
miR-145	V1	papd4_2_V1	14.0461	PAPD4	2	GUCCAGUUUUCCCAGGAAUCCCUGU	GU
miR-145	V1	papd5_2_V1	6.98059	PAPD5	2	GUCCAGUUUUCCCAGGAAUCCCUGU	GU
miR-145	V1	papolg_2_V1	11.4669	PAPOLG	2	GUCCAGUUUUCCCAGGAAUCCCUGU	GU
miR-145	V1	tut1_1_V1	8.99715	TUT1	1	GUCCAGUUUUCCCAGGAAUCCCUGU	GU
miR-145	V1	zcchc6_2_V1	12.6154	ZCCHC6	2	GUCCAGUUUUCCCAGGAAUCCCUGU	GU
miR-145	V1	tut1_2_V1	5.37304	TUT1	2	GUCCAGUUUUCCCAGGAAUCCCUGU	GU
miR-145	V1	trnt_1_V1	20.0104	TRNT	1	GUCCAGUUUUCCCAGGAAUCCCUGU	GU
miR-145	V1	siControl_3_V1	9.11351	siControl	3	GUCCAGUUUUCCCAGGAAUCCCUGU	GU
miR-145	V1	zcchc11_2_V1	6.20496	ZCCHC11	2	GUCCAGUUUUCCCAGGAAUCCCUGU	GU
miR-145	V1	mtpap_2_V1	2.29027	MTPAP	2	GUCCAGUUUUCCCAGGAAUCCCUGU	GU
miR-145	V1	mtpap_1_V1	17.8249	MTPAP	1	GUCCAGUUUUCCCAGGAAUCCCUGU	GU
miR-145	V2	siControl_1_V2	3.04359	siControl	1	GUCCAGUUUUCCCAGGAAUCCCUA	A
miR-145	V2	mtpap_2_V2	11.0051	MTPAP	2	GUCCAGUUUUCCCAGGAAUCCCUA	A
miR-145	V2	trnt_2_V2	7.75039	TRNT	2	GUCCAGUUUUCCCAGGAAUCCCUA	A
miR-145	V2	zcchc6_2_V2	12.6916	ZCCHC6	2	GUCCAGUUUUCCCAGGAAUCCCUA	A
miR-145	V2	tut1_1_V2	8.14439	TUT1	1	GUCCAGUUUUCCCAGGAAUCCCUA	A
miR-145	V2	siControl_4_V2	12.0854	siControl	4	GUCCAGUUUUCCCAGGAAUCCCUA	A
miR-145	V2	papd5_1_V2	15.4833	PAPD5	1	GUCCAGUUUUCCCAGGAAUCCCUA	A
miR-145	V2	zcchc6_1_V2	9.60923	ZCCHC6	1	GUCCAGUUUUCCCAGGAAUCCCUA	A
miR-145	V2	papolg_1_V2	12.8505	PAPOLG	1	GUCCAGUUUUCCCAGGAAUCCCUA	A
miR-145	V2	zcchc11_1_V2	22.4615	ZCCHC11	1	GUCCAGUUUUCCCAGGAAUCCCUA	A
miR-145	V2	tut1_2_V2	13.3511	TUT1	2	GUCCAGUUUUCCCAGGAAUCCCUA	A
miR-145	V2	zcchc11_2_V2	21.9896	ZCCHC11	2	GUCCAGUUUUCCCAGGAAUCCCUA	A
miR-145	V2	papd5_2_V2	22.2057	PAPD5	2	GUCCAGUUUUCCCAGGAAUCCCUA	A
miR-145	V2	papd4_1_V2	8.92727	PAPD4	1	GUCCAGUUUUCCCAGGAAUCCCUA	A
miR-145	V2	papolg_2_V2	12.2142	PAPOLG	2	GUCCAGUUUUCCCAGGAAUCCCUA	A
miR-145	V2	papd4_2_V2	14.9514	PAPD4	2	GUCCAGUUUUCCCAGGAAUCCCUA	A
miR-145	V2	mtpap_1_V2	3.31114	MTPAP	1	GUCCAGUUUUCCCAGGAAUCCCUA	A
miR-145	V2	trnt_1_V2	12.9821	TRNT	1	GUCCAGUUUUCCCAGGAAUCCCUA	A
miR-145	V2	siControl_2_V2	16.2637	siControl	2	GUCCAGUUUUCCCAGGAAUCCCUA	A
miR-145	V2	siControl_3_V2	7.28868	siControl	3	GUCCAGUUUUCCCAGGAAUCCCUA	A
miR-146a	canonical	trnt_2_canonical	23.3879	TRNT	2	UGAGAACUGAAUUCCAUGGGUU
miR-146a	canonical	zcchc6_1_canonical	47.0721	ZCCHC6	1	UGAGAACUGAAUUCCAUGGGUU
miR-146a	canonical	zcchc11_2_canonical	18.2312	ZCCHC11	2	UGAGAACUGAAUUCCAUGGGUU
miR-146a	canonical	papolg_2_canonical	10.6693	PAPOLG	2	UGAGAACUGAAUUCCAUGGGUU
miR-146a	canonical	mtpap_1_canonical	30.5946	MTPAP	1	UGAGAACUGAAUUCCAUGGGUU
miR-146a	canonical	trnt_1_canonical	14.1252	TRNT	1	UGAGAACUGAAUUCCAUGGGUU
miR-146a	canonical	tut1_1_canonical	34.0732	TUT1	1	UGAGAACUGAAUUCCAUGGGUU
miR-146a	canonical	papd5_1_canonical	18.0553	PAPD5	1	UGAGAACUGAAUUCCAUGGGUU
miR-146a	canonical	siControl_2_canonical	35.7118	siControl	2	UGAGAACUGAAUUCCAUGGGUU
miR-146a	canonical	papd5_2_canonical	23.8507	PAPD5	2	UGAGAACUGAAUUCCAUGGGUU
miR-146a	canonical	siControl_1_canonical	30.633	siControl	1	UGAGAACUGAAUUCCAUGGGUU
miR-146a	canonical	tut1_2_canonical	20.1637	TUT1	2	UGAGAACUGAAUUCCAUGGGUU
miR-146a	canonical	papd4_1_canonical	35.7532	PAPD4	1	UGAGAACUGAAUUCCAUGGGUU
miR-146a	canonical	siControl_3_canonical	5.37863	siControl	3	UGAGAACUGAAUUCCAUGGGUU
miR-146a	canonical	papolg_1_canonical	33.6138	PAPOLG	1	UGAGAACUGAAUUCCAUGGGUU
miR-146a	canonical	mtpap_2_canonical	19.8384	MTPAP	2	UGAGAACUGAAUUCCAUGGGUU
miR-146a	canonical	papd4_2_canonical	14.2228	PAPD4	2	UGAGAACUGAAUUCCAUGGGUU
miR-146a	canonical	zcchc11_1_canonical	48.7011	ZCCHC11	1	UGAGAACUGAAUUCCAUGGGUU
miR-146a	canonical	siControl_4_canonical	15.1598	siControl	4	UGAGAACUGAAUUCCAUGGGUU
miR-146a	canonical	zcchc6_2_canonical	36.8037	ZCCHC6	2	UGAGAACUGAAUUCCAUGGGUU
miR-146a	V1	trnt_2_V1	17.3745	TRNT	2	UGAGAACUGAAUUCCAUGGGUUA	A
miR-146a	V1	zcchc6_2_V1	17.1867	ZCCHC6	2	UGAGAACUGAAUUCCAUGGGUUA	A
miR-146a	V1	mtpap_1_V1	19.4255	MTPAP	1	UGAGAACUGAAUUCCAUGGGUUA	A
miR-146a	V1	siControl_3_V1	19.5359	siControl	3	UGAGAACUGAAUUCCAUGGGUUA	A
miR-146a	V1	trnt_1_V1	26.5612	TRNT	1	UGAGAACUGAAUUCCAUGGGUUA	A
miR-146a	V1	zcchc11_1_V1	0.000607094	ZCCHC11	1	UGAGAACUGAAUUCCAUGGGUUA	A
miR-146a	V1	siControl_2_V1	13.1299	siControl	2	UGAGAACUGAAUUCCAUGGGUUA	A
miR-146a	V1	tut1_2_V1	16.3061	TUT1	2	UGAGAACUGAAUUCCAUGGGUUA	A
miR-146a	V1	papd4_1_V1	15.1289	PAPD4	1	UGAGAACUGAAUUCCAUGGGUUA	A
miR-146a	V1	siControl_4_V1	12.51	siControl	4	UGAGAACUGAAUUCCAUGGGUUA	A
miR-146a	V1	tut1_1_V1	20.976	TUT1	1	UGAGAACUGAAUUCCAUGGGUUA	A
miR-146a	V1	papolg_1_V1	15.843	PAPOLG	1	UGAGAACUGAAUUCCAUGGGUUA	A
miR-146a	V1	siControl_1_V1	10.4134	siControl	1	UGAGAACUGAAUUCCAUGGGUUA	A
miR-146a	V1	papd5_2_V1	6.14978	PAPD5	2	UGAGAACUGAAUUCCAUGGGUUA	A
miR-146a	V1	papd5_1_V1	18.7639	PAPD5	1	UGAGAACUGAAUUCCAUGGGUUA	A
miR-146a	V1	zcchc11_2_V1	18.1704	ZCCHC11	2	UGAGAACUGAAUUCCAUGGGUUA	A
miR-146a	V1	zcchc6_1_V1	32.5158	ZCCHC6	1	UGAGAACUGAAUUCCAUGGGUUA	A
miR-146a	V1	mtpap_2_V1	6.67049	MTPAP	2	UGAGAACUGAAUUCCAUGGGUUA	A
miR-146a	V1	papd4_2_V1	25.4494	PAPD4	2	UGAGAACUGAAUUCCAUGGGUUA	A
miR-146a	V1	papolg_2_V1	31.1005	PAPOLG	2	UGAGAACUGAAUUCCAUGGGUUA	A
miR-146a	V2	tut1_2_V2	18.0446	TUT1	2	UGAGAACUGAAUUCCAUGGGUUU	U
miR-146a	V2	papd5_1_V2	15.4833	PAPD5	1	UGAGAACUGAAUUCCAUGGGUUU	U
miR-146a	V2	zcchc6_1_V2	21.164	ZCCHC6	1	UGAGAACUGAAUUCCAUGGGUUU	U
miR-146a	V2	mtpap_2_V2	14.6844	MTPAP	2	UGAGAACUGAAUUCCAUGGGUUU	U
miR-146a	V2	siControl_2_V2	17.2541	siControl	2	UGAGAACUGAAUUCCAUGGGUUU	U
miR-146a	V2	zcchc6_2_V2	14.3403	ZCCHC6	2	UGAGAACUGAAUUCCAUGGGUUU	U
miR-146a	V2	papd5_2_V2	14.8808	PAPD5	2	UGAGAACUGAAUUCCAUGGGUUU	U
miR-146a	V2	papolg_2_V2	27.5514	PAPOLG	2	UGAGAACUGAAUUCCAUGGGUUU	U
miR-146a	V2	trnt_1_V2	15.1019	TRNT	1	UGAGAACUGAAUUCCAUGGGUUU	U
miR-146a	V2	trnt_2_V2	11.5935	TRNT	2	UGAGAACUGAAUUCCAUGGGUUU	U
miR-146a	V2	tut1_1_V2	19.6014	TUT1	1	UGAGAACUGAAUUCCAUGGGUUU	U
miR-146a	V2	papd4_2_V2	19.7527	PAPD4	2	UGAGAACUGAAUUCCAUGGGUUU	U
miR-146a	V2	zcchc11_2_V2	31.8871	ZCCHC11	2	UGAGAACUGAAUUCCAUGGGUUU	U
miR-146a	V2	papolg_1_V2	18.9973	PAPOLG	1	UGAGAACUGAAUUCCAUGGGUUU	U
miR-146a	V2	mtpap_1_V2	2.19646	MTPAP	1	UGAGAACUGAAUUCCAUGGGUUU	U
miR-146a	V2	zcchc11_1_V2	23.7283	ZCCHC11	1	UGAGAACUGAAUUCCAUGGGUUU	U
miR-146a	V2	siControl_1_V2	12.1671	siControl	1	UGAGAACUGAAUUCCAUGGGUUU	U
miR-146a	V2	siControl_4_V2	17.3365	siControl	4	UGAGAACUGAAUUCCAUGGGUUU	U
miR-146a	V2	papd4_1_V2	17.1446	PAPD4	1	UGAGAACUGAAUUCCAUGGGUUU	U
miR-146a	V2	siControl_3_V2	17.7229	siControl	3	UGAGAACUGAAUUCCAUGGGUUU	U
miR-146b-5p	canonical	mtpap_1_canonical	5.67451	MTPAP	1	UGAGAACUGAAUUCCAUAGGCU
miR-146b-5p	canonical	siControl_2_canonical	19.5846	siControl	2	UGAGAACUGAAUUCCAUAGGCU
miR-146b-5p	canonical	siControl_1_canonical	25.2386	siControl	1	UGAGAACUGAAUUCCAUAGGCU
miR-146b-5p	canonical	zcchc11_2_canonical	10.4359	ZCCHC11	2	UGAGAACUGAAUUCCAUAGGCU
miR-146b-5p	canonical	zcchc11_1_canonical	18.933	ZCCHC11	1	UGAGAACUGAAUUCCAUAGGCU
miR-146b-5p	canonical	mtpap_2_canonical	26.0606	MTPAP	2	UGAGAACUGAAUUCCAUAGGCU
miR-146b-5p	canonical	tut1_1_canonical	17.3758	TUT1	1	UGAGAACUGAAUUCCAUAGGCU
miR-146b-5p	canonical	papolg_2_canonical	3.3223	PAPOLG	2	UGAGAACUGAAUUCCAUAGGCU
miR-146b-5p	canonical	zcchc6_1_canonical	23.5171	ZCCHC6	1	UGAGAACUGAAUUCCAUAGGCU
miR-146b-5p	canonical	trnt_1_canonical	11.8985	TRNT	1	UGAGAACUGAAUUCCAUAGGCU
miR-146b-5p	canonical	siControl_3_canonical	5.37863	siControl	3	UGAGAACUGAAUUCCAUAGGCU
miR-146b-5p	canonical	papd5_2_canonical	27.7811	PAPD5	2	UGAGAACUGAAUUCCAUAGGCU
miR-146b-5p	canonical	papolg_1_canonical	21.5557	PAPOLG	1	UGAGAACUGAAUUCCAUAGGCU
miR-146b-5p	canonical	tut1_2_canonical	16.8176	TUT1	2	UGAGAACUGAAUUCCAUAGGCU
miR-146b-5p	canonical	siControl_4_canonical	16.8932	siControl	4	UGAGAACUGAAUUCCAUAGGCU
miR-146b-5p	canonical	zcchc6_2_canonical	36.8037	ZCCHC6	2	UGAGAACUGAAUUCCAUAGGCU
miR-146b-5p	canonical	papd5_1_canonical	6.50046	PAPD5	1	UGAGAACUGAAUUCCAUAGGCU
miR-146b-5p	canonical	papd4_2_canonical	6.3844	PAPD4	2	UGAGAACUGAAUUCCAUAGGCU
miR-146b-5p	canonical	papd4_1_canonical	21.1006	PAPD4	1	UGAGAACUGAAUUCCAUAGGCU
[truncated: 5,921 more rows]

## Sheet: NS counts-filtered miR 
miRNA	Sample	Total Counts
let-7a	siControl	3833.39
let-7a	MTPAP	2150.46
let-7a	PAPD4	2113.84
let-7a	PAPD5	3463.21
let-7a	PAPOLG	3511.2
let-7a	TRNT1	3886.5
let-7a	TUT1	1818.38
let-7a	ZCCHC11	3676.8
let-7a	ZCCHC6	3500.35
let-7b	siControl	1417.55
let-7b	MTPAP	784.447
let-7b	PAPD4	791.579
let-7b	PAPD5	1276.28
let-7b	PAPOLG	1541.84
let-7b	TRNT1	1546.41
let-7b	TUT1	737.919
let-7b	ZCCHC11	1326.36
let-7b	ZCCHC6	1148.8
let-7d	siControl	1523.42
let-7d	MTPAP	986.964
let-7d	PAPD4	933.045
let-7d	PAPD5	1484.68
let-7d	PAPOLG	1503.36
let-7d	TRNT1	1570.92
let-7d	TUT1	734.3
let-7d	ZCCHC11	1443.02
let-7d	ZCCHC6	1767.93
let-7e	siControl	344.229
let-7e	MTPAP	226.168
let-7e	PAPD4	250.879
let-7e	PAPD5	373.93
let-7e	PAPOLG	356.555
let-7e	TRNT1	386.097
let-7e	TUT1	196.225
let-7e	ZCCHC11	355.032
let-7e	ZCCHC6	359.805
let-7g	siControl	1572.68
let-7g	MTPAP	1165.06
let-7g	PAPD4	1093.35
let-7g	PAPD5	1780.87
let-7g	PAPOLG	1594.05
let-7g	TRNT1	1729.66
let-7g	TUT1	750.745
let-7g	ZCCHC11	1450.12
let-7g	ZCCHC6	1599.1
let-7i	siControl	4187.98
let-7i	MTPAP	3544.44
let-7i	PAPD4	4653.26
let-7i	PAPD5	5322.9
let-7i	PAPOLG	6088.39
let-7i	TRNT1	3621.33
let-7i	TUT1	3246.69
let-7i	ZCCHC11	4297.87
let-7i	ZCCHC6	5469.88
miR-100	siControl	3791.3
miR-100	MTPAP	2020.94
miR-100	PAPD4	2239.95
miR-100	PAPD5	3751.05
miR-100	PAPOLG	3573.6
miR-100	TRNT1	3758.53
miR-100	TUT1	1525.68
miR-100	ZCCHC11	3694.93
miR-100	ZCCHC6	4435.01
miR-106b	siControl	465.6
miR-106b	MTPAP	307.725
miR-106b	PAPD4	350.68
miR-106b	PAPD5	499.158
miR-106b	PAPOLG	391.975
miR-106b	TRNT1	525.843
miR-106b	TUT1	257.434
miR-106b	ZCCHC11	448.166
miR-106b	ZCCHC6	436.938
miR-1246	siControl	1341.44
miR-1246	MTPAP	3748.53
miR-1246	PAPD4	2189.46
miR-1246	PAPD5	3278.68
miR-1246	PAPOLG	1463.01
miR-1246	TRNT1	1164.18
miR-1246	TUT1	3892.62
miR-1246	ZCCHC11	1582.3
miR-1246	ZCCHC6	1757.34
miR-15a	siControl	1684.4
miR-15a	MTPAP	1060.8
miR-15a	PAPD4	930.085
miR-15a	PAPD5	1878.38
miR-15a	PAPOLG	1819.36
miR-15a	TRNT1	1735.62
miR-15a	TUT1	669.78
miR-15a	ZCCHC11	1409.83
miR-15a	ZCCHC6	1698.09
miR-16	siControl	3107.26
miR-16	MTPAP	1970.2
miR-16	PAPD4	1923.58
miR-16	PAPD5	3357.7
miR-16	PAPOLG	2858.68
miR-16	TRNT1	3261.45
miR-16	TUT1	1582.49
miR-16	ZCCHC11	2595.22
miR-16	ZCCHC6	2801.53
miR-200a	siControl	1231.87
miR-200a	MTPAP	684.093
miR-200a	PAPD4	763.372
miR-200a	PAPD5	1435.27
miR-200a	PAPOLG	944.945
miR-200a	TRNT1	1289.2
miR-200a	TUT1	592.591
miR-200a	ZCCHC11	961.54
miR-200a	ZCCHC6	1387.89
miR-200c	siControl	1201.35
miR-200c	MTPAP	788.29
miR-200c	PAPD4	701.64
miR-200c	PAPD5	1413.82
miR-200c	PAPOLG	755.845
miR-200c	TRNT1	1534.48
miR-200c	TUT1	543.092
miR-200c	ZCCHC11	1070.09
miR-200c	ZCCHC6	1578.65
miR-20a	siControl	1895.23
miR-20a	MTPAP	1343
miR-20a	PAPD4	1356.13
miR-20a	PAPD5	2071.94
miR-20a	PAPOLG	1654.45
miR-20a	TRNT1	1862.98
miR-20a	TUT1	1193.8
miR-20a	ZCCHC11	1979.87
miR-20a	ZCCHC6	1792.85
miR-21	siControl	9400.69
miR-21	MTPAP	8740.17
miR-21	PAPD4	8283.42
miR-21	PAPD5	11977.3
miR-21	PAPOLG	10298.7
miR-21	TRNT1	9873.63
miR-21	TUT1	5446.13
miR-21	ZCCHC11	9837.52
miR-21	ZCCHC6	8608.31
miR-221	siControl	1637.79
miR-221	MTPAP	1074.89
miR-221	PAPD4	1419.46
miR-221	PAPD5	1406.44
miR-221	PAPOLG	1217.43
miR-221	TRNT1	1426.36
miR-221	TUT1	845.756
miR-221	ZCCHC11	1589.3
miR-221	ZCCHC6	1481.71
miR-222	siControl	500.109
miR-222	MTPAP	317.108
miR-222	PAPD4	395.796
miR-222	PAPD5	400.792
miR-222	PAPOLG	297.814
miR-222	TRNT1	410.572
miR-222	TUT1	242.305
miR-222	ZCCHC11	308.836
miR-222	ZCCHC6	401.47
miR-23a	siControl	1195.87
miR-23a	MTPAP	703.732
miR-23a	PAPD4	1036.11
miR-23a	PAPD5	1056.28
miR-23a	PAPOLG	1297.15
miR-23a	TRNT1	1088.77
miR-23a	TUT1	722.465
miR-23a	ZCCHC11	1310.59
miR-23a	ZCCHC6	863.35
miR-24	siControl	1595.04
miR-24	MTPAP	749.516
miR-24	PAPD4	1217.15
miR-24	PAPD5	1383.46
miR-24	PAPOLG	1190.28
miR-24	TRNT1	1488.27
miR-24	TUT1	647.658
miR-24	ZCCHC11	1398.82
miR-24	ZCCHC6	1052.86
miR-29a	siControl	5622.16
miR-29a	MTPAP	4067.9
miR-29a	PAPD4	4146.81
miR-29a	PAPD5	5649.75
miR-29a	PAPOLG	5480.63
miR-29a	TRNT1	6033.56
miR-29a	TUT1	2835.74
miR-29a	ZCCHC11	5812.31
miR-29a	ZCCHC6	5642.53
miR-29b	siControl	569.104
miR-29b	MTPAP	330.828
miR-29b	PAPD4	433.367
miR-29b	PAPD5	593.062
miR-29b	PAPOLG	539.658
miR-29b	TRNT1	538.492
miR-29b	TUT1	329.318
miR-29b	ZCCHC11	561.063
miR-29b	ZCCHC6	470.572
miR-31	siControl	523.758
miR-31	MTPAP	285.385
miR-31	PAPD4	323.548
miR-31	PAPD5	500.622
miR-31	PAPOLG	318.595
miR-31	TRNT1	474.177
miR-31	TUT1	305.731
miR-31	ZCCHC11	377.981
miR-31	ZCCHC6	440.286
miR-34a	siControl	270.011
miR-34a	MTPAP	261.473
miR-34a	PAPD4	305.378
miR-34a	PAPD5	482.83
miR-34a	PAPOLG	340.051
miR-34a	TRNT1	378.493
miR-34a	TUT1	275.128
miR-34a	ZCCHC11	293.427
miR-34a	ZCCHC6	270.015
miR-92a	siControl	3700.34
miR-92a	MTPAP	3103.28
miR-92a	PAPD4	2925.93
miR-92a	PAPD5	3650.37
miR-92a	PAPOLG	3806.95
miR-92a	TRNT1	3622.57
miR-92a	TUT1	2320.65
miR-92a	ZCCHC11	3688.92
miR-92a	ZCCHC6	3315.65

## Sheet: Counts and Additions
miRNA	Enzyme	Total Counts	siControl Counts	Fold Change Counts	Significantly Changed Addition	Fold Change Addition	Addition Change
let-7a	siCONTROL	3833.39	3833.39	1	NA	NA	No change
let-7a	MTPAP	2150.46	3833.39	0.56098	NA	NA	No change
let-7a	PAPD4	2113.84	3833.39	0.55143	A	0.598829	Down
let-7a	PAPD5	3463.21	3833.39	0.903432	C	1.625	Up
let-7a	PAPD5	3463.21	3833.39	0.903432	A	0.689605	Down
let-7a	PAPOLG	3511.2	3833.39	0.915952	NA	NA	No change
let-7a	TRNT1	3886.5	3833.39	1.01386	NA	NA	No change
let-7a	TUT1	1818.38	3833.39	0.474352	C	2.45	Up
let-7a	ZCCHC11	3676.8	3833.39	0.959152	NA	NA	No change
let-7a	ZCCHC6	3500.35	3833.39	0.91312	NA	NA	No change
let-7b	siCONTROL	1417.55	1417.55	1	NA	NA	No change
let-7b	MTPAP	784.447	1417.55	0.553384	NA	NA	No change
let-7b	PAPD4	791.579	1417.55	0.558415	A	0.285509	Down
let-7b	PAPD5	1276.28	1417.55	0.900343	A	0.874821	Down
let-7b	PAPOLG	1541.84	1417.55	1.08768	A	0.873027	Down
let-7b	TRNT1	1546.41	1417.55	1.09091	NA	NA	No change
let-7b	TUT1	737.919	1417.55	0.52056	AU	1.55052	Up
let-7b	ZCCHC11	1326.36	1417.55	0.935675	NA	NA	No change
let-7b	ZCCHC6	1148.8	1417.55	0.810416	A	1.11155	Up
let-7d	siCONTROL	1523.42	1523.42	1	NA	NA	No change
let-7d	MTPAP	986.964	1523.42	0.64786	NA	NA	No change
let-7d	PAPD4	933.045	1523.42	0.612466	A	0.493151	Down
let-7d	PAPD5	1484.68	1523.42	0.974566	NA	NA	No change
let-7d	PAPOLG	1503.36	1523.42	0.986829	NA	NA	No change
let-7d	TRNT1	1570.92	1523.42	1.03118	NA	NA	No change
let-7d	TUT1	734.3	1523.42	0.482007	NA	NA	No change
let-7d	ZCCHC11	1443.02	1523.42	0.947223	NA	NA	No change
let-7d	ZCCHC6	1767.93	1523.42	1.1605	NA	NA	No change
let-7e	siCONTROL	344.229	344.229	1	NA	NA	No change
let-7e	MTPAP	226.168	344.229	0.657029	NA	NA	No change
let-7e	PAPD4	250.879	344.229	0.728814	NA	NA	No change
let-7e	PAPD5	373.93	344.229	1.08628	NA	NA	No change
let-7e	PAPOLG	356.555	344.229	1.03581	NA	NA	No change
let-7e	TRNT1	386.097	344.229	1.12163	NA	NA	No change
let-7e	TUT1	196.225	344.229	0.570042	NA	NA	No change
let-7e	ZCCHC11	355.032	344.229	1.03138	NA	NA	No change
let-7e	ZCCHC6	359.805	344.229	1.04525	U	0.429255	Down
let-7g	siCONTROL	1572.68	1572.68	1	NA	NA	No change
let-7g	MTPAP	1165.06	1572.68	0.740807	NA	NA	No change
let-7g	PAPD4	1093.35	1572.68	0.695213	A	0.480293	Down
let-7g	PAPD5	1780.87	1572.68	1.13238	NA	NA	No change
let-7g	PAPOLG	1594.05	1572.68	1.01359	NA	NA	No change
let-7g	TRNT1	1729.66	1572.68	1.09981	NA	NA	No change
let-7g	TUT1	750.745	1572.68	0.477366	G	1.97321	Up
let-7g	ZCCHC11	1450.12	1572.68	0.922065	NA	NA	No change
let-7g	ZCCHC6	1599.1	1572.68	1.0168	NA	NA	No change
let-7i	siCONTROL	4187.98	4187.98	1	NA	NA	No change
let-7i	MTPAP	3544.44	4187.98	0.846335	NA	NA	No change
let-7i	PAPD4	4653.26	4187.98	1.1111	A	0.507478	Down
let-7i	PAPD5	5322.9	4187.98	1.27099	NA	NA	No change
let-7i	PAPOLG	6088.39	4187.98	1.45378	NA	NA	No change
let-7i	TRNT1	3621.33	4187.98	0.864695	NA	NA	No change
let-7i	TUT1	3246.69	4187.98	0.77524	NA	NA	No change
let-7i	ZCCHC11	4297.87	4187.98	1.02624	NA	NA	No change
let-7i	ZCCHC6	5469.88	4187.98	1.30609	NA	NA	No change
miR-100	siCONTROL	3791.3	3791.3	1	NA	NA	No change
miR-100	MTPAP	2020.94	3791.3	0.533046	NA	NA	No change
miR-100	PAPD4	2239.95	3791.3	0.590813	NA	NA	No change
miR-100	PAPD5	3751.05	3791.3	0.989384	A	0.527969	Down
miR-100	PAPD5	3751.05	3791.3	0.989384	U	1.31034	Up
miR-100	PAPOLG	3573.6	3791.3	0.942579	NA	NA	No change
miR-100	TRNT1	3758.53	3791.3	0.991355	NA	NA	No change
miR-100	TUT1	1525.68	3791.3	0.402416	U	1.48851	Up
miR-100	ZCCHC11	3694.93	3791.3	0.974581	U	0.658046	Down
miR-100	ZCCHC6	4435.01	3791.3	1.16979	U	0.701149	Down
miR-106b	siCONTROL	465.6	465.6	1	NA	NA	No change
miR-106b	MTPAP	307.725	465.6	0.660921	A	0.879938	Down
miR-106b	PAPD4	350.68	465.6	0.753179	A	0.898698	Down
miR-106b	PAPD5	499.158	465.6	1.07207	NA	NA	No change
miR-106b	PAPOLG	391.975	465.6	0.841871	NA	NA	No change
miR-106b	TRNT1	525.843	465.6	1.12939	NA	NA	No change
miR-106b	TUT1	257.434	465.6	0.552907	A	0.900243	Down
miR-106b	ZCCHC11	448.166	465.6	0.962556	A	0.896491	Down
miR-106b	ZCCHC6	436.938	465.6	0.938441	NA	NA	No change
miR-1246	siCONTROL	1341.44	1341.44	1	NA	NA	No change
miR-1246	MTPAP	3748.53	1341.44	2.7944	GA	0.663806	Down
miR-1246	PAPD4	2189.46	1341.44	1.63217	NA	NA	No change
miR-1246	PAPD5	3278.68	1341.44	2.44415	GA	0.602221	Down
miR-1246	PAPOLG	1463.01	1341.44	1.09063	NA	NA	No change
miR-1246	TRNT1	1164.18	1341.44	0.867856	NA	NA	No change
miR-1246	TUT1	3892.62	1341.44	2.90182	NA	NA	No change
miR-1246	ZCCHC11	1582.3	1341.44	1.17955	NA	NA	No change
miR-1246	ZCCHC6	1757.34	1341.44	1.31004	GA	0.871277	Down
miR-15a	siCONTROL	1684.4	1684.4	1	NA	NA	No change
miR-15a	MTPAP	1060.8	1684.4	0.629775	A	0.650036	Down
miR-15a	PAPD4	930.085	1684.4	0.552174	NA	NA	No change
miR-15a	PAPD5	1878.38	1684.4	1.11516	A	0.625089	Down
miR-15a	PAPOLG	1819.36	1684.4	1.08012	NA	NA	No change
miR-15a	TRNT1	1735.62	1684.4	1.03041	NA	NA	No change
miR-15a	TUT1	669.78	1684.4	0.397636	U	1.6304	Up
miR-15a	ZCCHC11	1409.83	1684.4	0.83699	U	0.736215	Down
miR-15a	ZCCHC6	1698.09	1684.4	1.00812	U	0.597615	Down
miR-16	siCONTROL	3107.26	3107.26	1	NA	NA	No change
miR-16	MTPAP	1970.2	3107.26	0.634063	NA	NA	No change
miR-16	PAPD4	1923.58	3107.26	0.619062	A	0.616667	Down
miR-16	PAPD5	3357.7	3107.26	1.0806	NA	NA	No change
miR-16	PAPOLG	2858.68	3107.26	0.920003	NA	NA	No change
miR-16	TRNT1	3261.45	3107.26	1.04963	NA	NA	No change
miR-16	TUT1	1582.49	3107.26	0.50929	AA	1.79688	Up
miR-16	ZCCHC11	2595.22	3107.26	0.835212	NA	NA	No change
miR-16	ZCCHC6	2801.53	3107.26	0.90161	NA	NA	No change
miR-200a	siCONTROL	1231.87	1231.87	1	NA	NA	No change
miR-200a	MTPAP	684.093	1231.87	0.555331	NA	NA	No change
miR-200a	PAPD4	763.372	1231.87	0.619687	U	0.966876	Down
miR-200a	PAPD5	1435.27	1231.87	1.16512	NA	NA	No change
miR-200a	PAPOLG	944.945	1231.87	0.767084	NA	NA	No change
miR-200a	TRNT1	1289.2	1231.87	1.04654	NA	NA	No change
miR-200a	TUT1	592.591	1231.87	0.481052	U	0.871563	Down
miR-200a	TUT1	592.591	1231.87	0.481052	A	1.92105	Up
miR-200a	ZCCHC11	961.54	1231.87	0.780556	A	2.09868	Up
miR-200a	ZCCHC6	1387.89	1231.87	1.12666	NA	NA	No change
miR-200c	siCONTROL	1201.35	1201.35	1	NA	NA	No change
miR-200c	MTPAP	788.29	1201.35	0.656169	NA	NA	No change
miR-200c	PAPD4	701.64	1201.35	0.584042	NA	NA	No change
miR-200c	PAPD5	1413.82	1201.35	1.17686	A	0.478531	Down
miR-200c	PAPOLG	755.845	1201.35	0.629162	A	1.19664	Up
miR-200c	TRNT1	1534.48	1201.35	1.2773	NA	NA	No change
miR-200c	TUT1	543.092	1201.35	0.452068	A	1.33292	Up
miR-200c	TUT1	543.092	1201.35	0.452068	U	1.83243	Up
miR-200c	ZCCHC11	1070.09	1201.35	0.890741	NA	NA	No change
miR-200c	ZCCHC6	1578.65	1201.35	1.31407	A	1.25887	Up
miR-20a	siCONTROL	1895.23	1895.23	1	NA	NA	No change
miR-20a	MTPAP	1343	1895.23	0.708621	NA	NA	No change
miR-20a	PAPD4	1356.13	1895.23	0.71555	NA	NA	No change
miR-20a	PAPD5	2071.94	1895.23	1.09324	AA	1.15942	Up
miR-20a	PAPOLG	1654.45	1895.23	0.872959	AA	1.84058	Up
miR-20a	TRNT1	1862.98	1895.23	0.982985	NA	NA	No change
miR-20a	TUT1	1193.8	1895.23	0.629898	NA	NA	No change
miR-20a	ZCCHC11	1979.87	1895.23	1.04466	NA	NA	No change
miR-20a	ZCCHC6	1792.85	1895.23	0.945979	A	1.19884	Up
miR-21	siCONTROL	9400.69	9400.69	1	NA	NA	No change
miR-21	MTPAP	8740.17	9400.69	0.929737	NA	NA	No change
miR-21	PAPD4	8283.42	9400.69	0.88115	NA	NA	No change
miR-21	PAPD5	11977.3	9400.69	1.27409	A	0.385214	Down
miR-21	PAPOLG	10298.7	9400.69	1.09552	A	0.535019	Down
miR-21	TRNT1	9873.63	9400.69	1.05031	NA	NA	No change
miR-21	TUT1	5446.13	9400.69	0.579333	NA	NA	No change
miR-21	ZCCHC11	9837.52	9400.69	1.04647	A	0.645914	Down
miR-21	ZCCHC6	8608.31	9400.69	0.91571	NA	NA	No change
miR-221	siCONTROL	1637.79	1637.79	1	NA	NA	No change
miR-221	MTPAP	1074.89	1637.79	0.656307	NA	NA	No change
miR-221	PAPD4	1419.46	1637.79	0.866695	NA	NA	No change
miR-221	PAPD5	1406.44	1637.79	0.858741	NA	NA	No change
miR-221	PAPOLG	1217.43	1637.79	0.743337	NA	NA	No change
miR-221	TRNT1	1426.36	1637.79	0.870903	NA	NA	No change
miR-221	TUT1	845.756	1637.79	0.516401	UU	2.33333	Up
miR-221	ZCCHC11	1589.3	1637.79	0.970392	NA	NA	No change
miR-221	ZCCHC6	1481.71	1637.79	0.904704	NA	NA	No change
miR-222	siCONTROL	500.109	500.109	1	NA	NA	No change
miR-222	MTPAP	317.108	500.109	0.634077	NA	NA	No change
miR-222	PAPD4	395.796	500.109	0.79142	NA	NA	No change
miR-222	PAPD5	400.792	500.109	0.80141	UA	1.43257	Up
miR-222	PAPOLG	297.814	500.109	0.595499	UA	2.3944	Up
miR-222	TRNT1	410.572	500.109	0.820966	NA	NA	No change
miR-222	TUT1	242.305	500.109	0.484504	UA	1.89059	Up
miR-222	ZCCHC11	308.836	500.109	0.617537	UA	1.9313	Up
miR-222	ZCCHC6	401.47	500.109	0.802765	NA	NA	No change
miR-23a	siCONTROL	1195.87	1195.87	1	NA	NA	No change
miR-23a	MTPAP	703.732	1195.87	0.588468	NA	NA	No change
miR-23a	PAPD4	1036.11	1195.87	0.866409	NA	NA	No change
miR-23a	PAPD5	1056.28	1195.87	0.883271	NA	NA	No change
miR-23a	PAPOLG	1297.15	1195.87	1.08469	NA	NA	No change
miR-23a	TRNT1	1088.77	1195.87	0.910444	NA	NA	No change
miR-23a	TUT1	722.465	1195.87	0.604133	NA	NA	No change
miR-23a	ZCCHC11	1310.59	1195.87	1.09593	AU	0.724399	Down
miR-23a	ZCCHC6	863.35	1195.87	0.721942	NA	NA	No change
miR-24	siCONTROL	1595.04	1595.04	1	NA	NA	No change
miR-24	MTPAP	749.516	1595.04	0.469905	U	1.37492	Up
miR-24	PAPD4	1217.15	1595.04	0.763084	A	0.487448	Down
miR-24	PAPD5	1383.46	1595.04	0.867354	NA	NA	No change
miR-24	PAPOLG	1190.28	1595.04	0.746242	U	1.89851	Up
miR-24	TRNT1	1488.27	1595.04	0.933065	NA	NA	No change
miR-24	TUT1	647.658	1595.04	0.406046	U	1.67615	Up
miR-24	ZCCHC11	1398.82	1595.04	0.876982	NA	NA	No change
miR-24	ZCCHC6	1052.86	1595.04	0.660086	NA	NA	No change
miR-29a	siCONTROL	5622.16	5622.16	1	NA	NA	No change
miR-29a	MTPAP	4067.9	5622.16	0.723548	A	0.823633	Down
miR-29a	PAPD4	4146.81	5622.16	0.737584	A	0.56261	Down
miR-29a	PAPD5	5649.75	5622.16	1.00491	A	0.622575	Down
miR-29a	PAPOLG	5480.63	5622.16	0.974827	A	0.716049	Down
miR-29a	TRNT1	6033.56	5622.16	1.07318	NA	NA	No change
miR-29a	TUT1	2835.74	5622.16	0.504386	NA	NA	No change
miR-29a	ZCCHC11	5812.31	5622.16	1.03382	A	0.68254	Down
miR-29a	ZCCHC6	5642.53	5622.16	1.00362	NA	NA	No change
miR-29b	siCONTROL	569.104	569.104	1	NA	NA	No change
miR-29b	MTPAP	330.828	569.104	0.581314	NA	NA	No change
miR-29b	PAPD4	433.367	569.104	0.761489	NA	NA	No change
miR-29b	PAPD5	593.062	569.104	1.0421	AA	1.22083	Up
miR-29b	PAPOLG	539.658	569.104	0.948259	AA	1.9375	Up
miR-29b	TRNT1	538.492	569.104	0.946209	NA	NA	No change
miR-29b	TUT1	329.318	569.104	0.57866	NA	NA	No change
miR-29b	ZCCHC11	561.063	569.104	0.985871	NA	NA	No change
miR-29b	ZCCHC6	470.572	569.104	0.826865	A	1.60242	Up
miR-31	siCONTROL	523.758	523.758	1	NA	NA	No change
miR-31	MTPAP	285.385	523.758	0.54488	NA	NA	No change
miR-31	PAPD4	323.548	523.758	0.617744	A	0.599542	Down
miR-31	PAPD5	500.622	523.758	0.955827	NA	NA	No change
miR-31	PAPOLG	318.595	523.758	0.608288	NA	NA	No change
miR-31	TRNT1	474.177	523.758	0.905336	NA	NA	No change
miR-31	TUT1	305.731	523.758	0.583727	A	0.643478	Down
miR-31	ZCCHC11	377.981	523.758	0.721671	AA	1.6875	Up
miR-31	ZCCHC11	377.981	523.758	0.721671	A	0.741419	Down
miR-31	ZCCHC6	440.286	523.758	0.84063	NA	NA	No change
miR-34a	siCONTROL	270.011	270.011	1	NA	NA	No change
miR-34a	MTPAP	261.473	270.011	0.968381	NA	NA	No change
miR-34a	PAPD4	305.378	270.011	1.13098	NA	NA	No change
miR-34a	PAPD5	482.83	270.011	1.78819	NA	NA	No change
miR-34a	PAPOLG	340.051	270.011	1.2594	NA	NA	No change
miR-34a	TRNT1	378.493	270.011	1.40177	NA	NA	No change
miR-34a	TUT1	275.128	270.011	1.01895	NA	NA	No change
miR-34a	ZCCHC11	293.427	270.011	1.08672	NA	NA	No change
miR-34a	ZCCHC6	270.015	270.011	1.00001	NA	NA	No change
miR-92a	siCONTROL	3700.34	3700.34	1	NA	NA	No change
miR-92a	MTPAP	3103.28	3700.34	0.838649	NA	NA	No change
miR-92a	PAPD4	2925.93	3700.34	0.79072	A	0.207831	Down
miR-92a	PAPD4	2925.93	3700.34	0.79072	AU	0.41358	Down
miR-92a	PAPD5	3650.37	3700.34	0.986497	NA	NA	No change
miR-92a	PAPOLG	3806.95	3700.34	1.02881	NA	NA	No change
miR-92a	TRNT1	3622.57	3700.34	0.978984	NA	NA	No change
miR-92a	TUT1	2320.65	3700.34	0.627147	NA	NA	No change
miR-92a	ZCCHC11	3688.92	3700.34	0.996915	NA	NA	No change
miR-92a	ZCCHC6	3315.65	3700.34	0.89604	NA	NA	No change
